# Supplementary material for: TGF-β signaling redirects Sox11 gene regulatory activity to promote partial EMT and collective invasion of oncogenically transformed intestinal organoids
Source: Oncogenesis. 2025 May 20;14(1):17. doi: 10.1038/s41389-025-00560-7 (PMC12092639; doi:10.1038/s41389-025-00560-7)
Supplement: Supplementary file 2 — Teng et al. Supplementary Table 6 [file 41389_2025_560_MOESM2_ESM.xlsx]

## Sheet: 931-TKA
Supplementary table 6:
Z-score normalized expression values of all genes with an absolute value of log2fold change > 1 when comparing TGF-β1-treated Sox11 KO and Sox11 WT cells in the 931-TKA organoid background (related to Figure 6)
Gene Symbol	Cluster	Parental	NT6	KO3	KO17	Parental	NT6	KO3	KO17
		Solvent	Solvent	Solvent	Solvent	TGF-β1	TGF-β1	TGF-β1	TGF-β1
AC114425.1	cluster1	0.48302	0.869722	0.149679	0.261173	-0.43739	1.4022	-1.22262	-1.50579
AC116151.1	cluster1	0.879698	1.98598	0.394794	-0.652095	-0.652095	-0.652095	-0.652095	-0.652095
AC159298.2	cluster1	1.44944	1.57006	0.326482	-0.435393	-0.708609	-0.732342	-0.635988	-0.833644
Abcc2	cluster1	1.76627	0.485825	0.78834	0.339785	-0.688131	-0.992122	-0.802221	-0.897746
Abcg2	cluster1	0.580112	1.40737	-0.0491653	1.29987	-0.976267	-0.6942	-1.18808	-0.379647
Abhd3	cluster1	0.979996	0.536495	0.685811	1.40746	-0.978138	-0.762238	-1.02256	-0.846822
Ace2	cluster1	1.83986	1.27239	-0.682207	-0.366048	-0.682207	-0.0173785	-0.682207	-0.682207
Acpp	cluster1	0.660571	0.720493	1.32017	0.0647071	0.645924	-1.13729	-1.13729	-1.13729
Adam11	cluster1	1.454	1.03134	-0.698106	-1.25676	-0.0997868	0.904674	-0.800773	-0.534584
Adgrg2	cluster1	2.40932	-0.439607	-0.3455	-0.564157	-0.286744	0.133202	-0.289839	-0.616678
Adm	cluster1	1.1715	-0.0767402	1.28084	1.02475	-0.853156	-0.858583	-0.702352	-0.986257
Adora1	cluster1	0.980068	1.50764	0.115004	0.848106	-0.847663	-0.67555	-0.988851	-0.938753
Aebp1	cluster1	2.4143	-0.0137451	-0.665842	-0.606918	-0.422356	-0.328401	-0.157313	-0.219726
Alpl	cluster1	2.23494	0.203971	0.0932351	0.167918	-0.529612	-0.498771	-0.835288	-0.836398
Amica1	cluster1	0.697363	1.54837	0.382854	0.912078	-0.918063	-0.909922	-0.869576	-0.843101
Angpt2	cluster1	2.01351	0.680696	0.24344	0.155174	-0.722239	-0.785369	-0.838394	-0.74682
Ankrd34b	cluster1	2.01896	0.273596	-0.100292	0.776852	-0.830609	-0.642819	-0.665083	-0.830609
Ano3	cluster1	1.52237	0.112268	0.341903	-1.11339	1.18076	-0.822331	-0.112457	-1.10913
Aqp2	cluster1	2.22983	0.535696	-0.657889	-0.657889	-0.0850509	-0.0489174	-0.657889	-0.657889
Arfgef3	cluster1	0.822545	1.18782	1.18853	0.337078	-0.892672	-0.487153	-0.960534	-1.19561
Arg2	cluster1	1.85479	0.558584	0.646044	0.156895	-0.608576	-1.1826	-0.609354	-0.815785
Armcx1	cluster1	1.16676	1.1023	1.31268	-0.894344	-0.524395	-0.605661	-0.626664	-0.930663
Armcx3	cluster1	1.29334	0.496308	1.5513	-0.535492	-0.203677	-0.928068	-0.631636	-1.04207
As3mt	cluster1	2.14601	-0.701038	0.714079	-0.701038	0.154674	-0.61007	-0.540671	-0.461945
Ascl2	cluster1	1.08477	1.65455	0.618054	-0.0743184	-0.804424	-0.792419	-0.815333	-0.870878
Ascl4	cluster1	1.83057	-0.393863	0.0795709	1.22834	-0.528338	-0.891087	-0.779771	-0.545429
Atoh8	cluster1	1.46958	1.13686	-0.593823	-0.933399	-0.491596	-0.877837	0.941861	-0.65165
Atp1b2	cluster1	0.890346	0.965913	1.35756	0.361822	-0.71551	-1.09567	-0.757153	-1.00731
Bend5	cluster1	1.37365	1.26265	0.162773	0.621088	-0.727157	-0.571768	-1.08348	-1.03776
Bmp7	cluster1	1.36876	1.61735	0.165492	-0.239722	-0.76014	-0.878498	-0.272135	-1.0011
Cachd1	cluster1	2.09802	0.599431	0.250352	-0.382087	-0.498385	-0.800485	-0.221884	-1.04496
Calca	cluster1	1.43228	1.32208	-0.825129	-1.03028	0.381374	-0.265044	0.0953814	-1.11066
Cand2	cluster1	1.22586	1.16269	0.910919	-0.756422	-0.453838	-0.592659	-0.0180469	-1.4785
Cdh16	cluster1	1.17371	1.67921	-0.77277	-0.77466	-0.061319	0.4357	-0.820254	-0.859624
Cdon	cluster1	1.68843	0.823648	-0.152256	0.862354	-0.768474	-1.02044	-0.866608	-0.566659
Chn2	cluster1	0.662191	1.00156	-0.0541551	1.33058	-1.14264	-1.06824	0.367563	-1.09687
Clcnka	cluster1	2.22427	0.124732	-0.411076	-0.7905	-0.188185	0.424454	-0.879322	-0.504376
Cmpk2	cluster1	0.174599	1.30365	1.64708	-0.438155	-0.904964	-0.815786	-0.0284007	-0.938024
Cnbd2	cluster1	2.27104	0.480218	-0.450461	-0.301267	-0.134124	-0.433618	-0.924541	-0.507247
Cnpy1	cluster1	2.36354	0.292729	-0.258619	-0.215965	-0.439604	-0.619042	-0.622226	-0.500816
Cntn5	cluster1	2.31247	0.41704	-0.0681562	-0.427673	-0.687466	-0.522105	-0.408567	-0.61554
Colgalt2	cluster1	2.13371	0.733004	-0.235943	-0.388994	-0.0291396	-0.531749	-0.782582	-0.898306
Cox6b2	cluster1	2.24139	0.525954	-0.779495	-0.785122	-0.287469	-0.24012	-0.56919	-0.105951
Cpt1c	cluster1	1.67885	-0.5219	1.34376	-0.0367668	-0.14308	-1.08231	-0.351734	-0.886822
Cpvl	cluster1	2.31773	0.0115405	-0.203085	0.190279	-0.223358	-0.720105	-0.827071	-0.545933
Ctnnd2	cluster1	1.62732	0.880103	0.642323	0.312475	-0.733636	-0.963169	-1.02893	-0.736489
Cttnbp2	cluster1	1.75345	1.28954	-0.34056	0.199273	-0.73828	-0.689365	-0.729402	-0.744653
Cxcr4	cluster1	1.55583	1.55361	-0.734301	-0.612575	-0.190988	-0.0136848	-0.802255	-0.755632
Cyp27a1	cluster1	2.40595	-0.385356	-0.419464	-0.486089	0.222972	-0.486089	-0.455888	-0.396035
Cyp2u1	cluster1	0.465065	1.22264	0.569188	1.31452	-0.885867	-0.795098	-1.07387	-0.816571
Ddx4	cluster1	1.60295	1.22503	-0.192818	-0.115962	0.348544	-1.04109	-0.96608	-0.860568
Defa25	cluster1	2.47487	-0.353553	-0.353553	-0.353553	-0.353553	-0.353553	-0.353553	-0.353553
Derl3	cluster1	0.949061	1.00461	1.47191	-1.0733	-0.518604	-0.76168	-0.118961	-0.953044
Dhrs3	cluster1	0.996918	0.644118	0.339402	1.52228	-0.98581	-0.947701	-0.614966	-0.954245
Disc1	cluster1	2.07911	0.780728	-0.103226	0.0283638	-0.723183	-0.533431	-0.965215	-0.563144
Dnm1	cluster1	1.29162	0.225873	0.332063	1.51269	-0.73787	-1.02179	-0.87055	-0.732029
Dtna	cluster1	2.04895	0.868838	-0.767758	-0.199626	-0.0958198	-0.211886	-0.905917	-0.736783
Efemp1	cluster1	0.279151	0.15208	0.0267834	1.75032	-0.129196	0.501396	-1.63446	-0.946078
Eln	cluster1	2.00626	1.09501	-0.636034	-0.706859	-0.253068	-0.467293	-0.360018	-0.677995
Engase	cluster1	1.1032	1.79364	0.255209	0.00356628	-0.848873	-0.777325	-0.820936	-0.708472
Enpp1	cluster1	0.228554	1.09325	0.522833	1.54377	-0.717784	-0.720579	-1.25803	-0.692013
Erich5	cluster1	1.51643	1.59217	-0.464821	0.0985789	-0.474282	-0.756025	-0.756025	-0.756025
Ero1l	cluster1	0.632084	0.570719	1.0415	1.37358	-0.888531	-0.771906	-0.945594	-1.01185
Etnk2	cluster1	1.47752	1.37486	-0.516399	0.448626	-0.097858	-1.00728	-0.729644	-0.949827
Extl1	cluster1	1.49076	0.130727	1.41131	0.244877	-0.840422	-0.913814	-0.702665	-0.820776
Fam111a	cluster1	2.38351	-0.436127	-0.436295	-0.4574	0.318507	-0.4574	-0.4574	-0.4574
Fbp1	cluster1	2.43148	-0.303813	-0.306132	-0.597217	-0.597217	-0.397622	-0.0694251	-0.160055
Fbxo16	cluster1	2.33223	0.00796386	-0.0674868	0.118133	-0.491867	-0.683346	-0.825007	-0.390623
Fbxo17	cluster1	1.26904	1.02791	-0.487334	1.27563	-0.810582	-0.552716	-0.753477	-0.968473
Fgf11	cluster1	1.33014	0.630707	0.252652	1.25777	-0.996757	-0.99691	-0.506317	-0.971288
Fgfr3	cluster1	0.964189	1.80541	0.51833	-0.121229	-0.820094	-0.672232	-0.811904	-0.862467
Fgl1	cluster1	1.60846	0.880457	0.429511	0.544142	-0.936625	-1.07767	-0.537445	-0.910824
Foxa2	cluster1	1.26628	0.481713	0.851908	1.04355	-0.909686	-1.0412	-0.792753	-0.899812
Frem2	cluster1	2.13733	-0.42669	-0.545509	-0.548414	0.919516	-0.524533	-0.60337	-0.408327
Frmd7	cluster1	0.673982	1.6694	-0.329899	0.857096	-1.42735	-0.278807	-0.334814	-0.829606
Fzd7	cluster1	0.525657	0.914613	1.20462	0.948228	-1.12153	-1.01023	-0.421869	-1.03949
Fzd9	cluster1	1.12553	1.46868	0.810367	-0.00143998	-0.923523	-0.742099	-0.812204	-0.925308
Galm	cluster1	1.56007	1.26903	0.107024	0.393106	-0.749781	-0.887894	-0.911274	-0.780273
Gata4	cluster1	1.08032	1.3382	0.41925	0.629495	-0.682412	-0.455686	-1.36983	-0.959332
Gimap1os	cluster1	1.65893	0.849302	-0.705447	1.01901	-0.705447	-0.705447	-0.705447	-0.705447
Gip	cluster1	1.33858	1.41063	-0.823068	-0.823068	-0.823068	0.696451	-0.153385	-0.823068
Gk5	cluster1	0.823214	0.977145	1.54083	-0.0662373	-1.12254	-0.865311	-0.368054	-0.919043
Glrx	cluster1	0.540306	1.3954	0.185308	1.28163	-0.841631	-0.580453	-1.18707	-0.793488
Gm24149	cluster1	1.22419	1.02086	1.03395	0.264094	-1.01923	-1.16188	-0.635684	-0.726308
Gm26880	cluster1	0.929232	1.52694	0.255017	0.733755	-0.616887	-0.621549	-1.0905	-1.11601
Gnaz	cluster1	2.24597	0.256929	-0.52301	0.371834	-0.645862	-0.591607	-0.345101	-0.76915
Gpld1	cluster1	1.39648	1.54751	0.259551	0.0127413	-0.819232	-0.807337	-0.77224	-0.817468
Gprc5b	cluster1	1.52685	0.486005	-1.12827	0.649839	0.497499	-0.607665	-1.45585	0.0315962
Gprin2	cluster1	1.11879	-0.121996	0.155684	1.8501	-0.824345	-0.794153	-0.787584	-0.596496
Gstm1	cluster1	1.67166	1.19309	-0.172879	0.476078	-0.76742	-0.895959	-0.720366	-0.784198
Gstm2	cluster1	0.676773	0.696545	-0.13846	1.78929	-0.906125	-1.15014	-0.818454	-0.149427
Gstm6	cluster1	1.72606	0.642544	-0.182808	1.00358	-0.705	-0.920623	-0.78628	-0.77747
H2-Bl	cluster1	2.38933	0.0687452	-0.331441	-0.192919	-0.104063	-0.521305	-0.674343	-0.634006
H2-Q1	cluster1	1.22276	-0.132464	0.701178	1.50184	-0.701794	-0.941189	-0.826483	-0.823846
H2-Q10	cluster1	2.42962	-0.167745	-0.293397	-0.0928836	-0.216906	-0.533464	-0.63111	-0.494117
H2-Q6	cluster1	1.98895	-0.259836	0.262393	0.872542	-0.682234	-0.883265	-0.479513	-0.819042
H2-T3	cluster1	2.0336	1.01155	-0.652317	-0.667389	-0.255934	-0.187235	-0.795524	-0.486743
Hacd4	cluster1	1.88534	0.298985	-0.622316	0.738909	0.134994	-0.313067	-1.22475	-0.898101
Hebp1	cluster1	0.534264	0.337928	1.83543	-1.18363	-0.209974	0.368979	-0.499365	-1.18363
Hectd2	cluster1	1.42794	-0.534504	-0.839687	1.50948	0.333608	-0.203328	-1.07598	-0.617526
Hfe	cluster1	1.12384	0.0756109	1.25951	0.996345	-0.634256	-1.12243	-1.00324	-0.695379
Hmgcs2	cluster1	0.578291	1.05973	1.77871	-0.680255	-0.760104	-0.71734	-0.754197	-0.504833
Hpn	cluster1	1.94786	0.131713	0.756316	-0.837385	0.310639	-0.658215	-0.932052	-0.718879
Hsbp1l1	cluster1	0.594244	1.04641	-0.863909	1.74773	-0.628073	-0.803285	-0.785105	-0.308013
Id4	cluster1	1.3964	-0.089476	1.65834	0.0550186	-0.679574	-0.802299	-0.761681	-0.776724
Ifitm3	cluster1	1.37443	0.615499	0.060482	1.29392	-0.858892	-1.02542	-1.04562	-0.4144
Igfals	cluster1	1.53282	1.36825	0.298882	-0.251256	-0.602065	-1.26681	-0.734328	-0.345492
Igfbp1	cluster1	2.20011	0.791768	-0.539408	-0.547019	-0.31873	-0.496133	-0.543569	-0.547019
Igfbp2	cluster1	1.68067	0.274509	1.31649	-0.77535	-0.507426	-0.573837	-0.409434	-1.00562
Igfbp4	cluster1	1.60852	1.11497	-1.1063	0.148793	0.000315141	0.00908317	-1.30446	-0.470921
Igfn1	cluster1	1.63188	1.59002	-0.650818	-0.307436	-0.537613	-0.530472	-0.54474	-0.650818
Il11ra1	cluster1	1.42545	1.2448	0.382585	0.245628	-0.441713	-0.54223	-1.00851	-1.306
Inca1	cluster1	1.74577	1.04249	0.176838	0.0443415	-0.167658	-0.687068	-1.00423	-1.15048
Insc	cluster1	0.96685	1.5415	0.821274	0.132494	-0.869964	-0.857094	-0.855895	-0.879165
Itln1	cluster1	0.67913	0.963358	1.33747	0.681261	-0.940277	-0.958485	-0.91157	-0.850886
Itm2a	cluster1	2.40843	0.0561254	-0.372	-0.583534	-0.0718806	-0.365963	-0.487646	-0.583534
Kbtbd13	cluster1	2.32577	-0.705252	-0.705252	0.0546676	0.0463302	-0.305757	-0.705252	-0.00525617
Kcna2	cluster1	1.78083	1.33549	-0.714792	-0.683057	-0.128142	-0.157586	-0.716324	-0.716414
Kcnh8	cluster1	1.39412	1.27569	-0.693155	-0.889692	0.368159	0.451515	-0.953317	-0.953317
Kcnk16	cluster1	1.12792	1.97517	-0.10962	-0.470225	-0.611535	-0.609024	-0.651342	-0.651342
Khdrbs3	cluster1	2.46493	-0.272703	-0.225159	-0.397402	-0.255969	-0.445246	-0.445246	-0.42321
Kif1a	cluster1	2.18287	-0.403825	-0.625852	-0.0914257	0.102905	-0.900602	-0.770554	0.506485
Kit	cluster1	1.70475	0.816248	-0.136534	0.868733	-0.782333	-0.787378	-0.892501	-0.790985
Klf15	cluster1	1.6757	1.15016	0.288664	0.191749	-0.751875	-0.784382	-0.916462	-0.853563
Klhl13	cluster1	2.28172	0.319311	-0.384048	-0.731573	0.127692	-0.254982	-0.626551	-0.731573
Krt23	cluster1	1.7424	0.756017	0.659666	0.220132	-0.75245	-0.930018	-0.706491	-0.989254
Lgals9	cluster1	0.772401	1.37979	0.74104	0.756319	-1.03867	-0.961923	-0.910384	-0.738577
Lgi2	cluster1	2.30291	0.402257	-0.6224	-0.292098	-0.0153508	-0.521479	-0.583051	-0.67079
Lix1	cluster1	1.03681	2.05649	-0.722145	-0.352357	-0.633289	-0.523946	-0.472556	-0.38901
Lpar5	cluster1	1.51813	1.50402	-0.25031	0.223444	-0.536047	-0.737988	-0.800364	-0.920892
Lrp4	cluster1	1.7029	1.49567	-0.271455	-0.678406	-0.424899	-0.463826	-0.613984	-0.746003
Ltb4r1	cluster1	1.85861	0.55602	-0.836391	0.514956	-0.836391	-0.836391	0.415982	-0.836391
Ltc4s	cluster1	1.39324	-0.79817	-0.875079	0.547604	0.779755	-0.773266	-1.16482	0.890738
Mb21d2	cluster1	0.975648	0.717602	0.52959	1.302	-0.88127	-0.50416	-1.41477	-0.724639
Me1	cluster1	1.25728	0.0490496	-0.11478	1.76377	-0.61025	-0.567817	-0.792051	-0.985201
Mettl15	cluster1	0.948634	1.49952	1.00163	-0.118085	-0.840021	-0.788416	-1.01977	-0.683487
Mmp7	cluster1	0.412387	1.1782	-0.513111	1.60002	-0.559931	-1.13196	-1.01139	0.025795
Mnx1	cluster1	1.53573	1.23425	0.422623	0.168492	-0.741295	-0.655873	-1.02047	-0.943453
Mogat2	cluster1	1.46761	0.502493	0.00754544	1.04656	-0.300645	-0.148407	-1.1003	-1.47485
Mt2	cluster1	0.295798	0.393419	-0.484414	1.58815	-0.87196	-0.923937	-1.09097	1.09392
Muc6	cluster1	2.23814	-0.649813	0.578802	-0.062103	-0.538884	-0.803935	-0.346159	-0.416043
Mycbpap	cluster1	2.19305	0.337225	-0.302217	-0.592424	0.422202	-0.514751	-0.752183	-0.790898
Mycl	cluster1	1.52874	1.45258	0.299108	-0.174653	-0.80825	-0.650232	-0.831822	-0.815472
Mylk3	cluster1	1.68804	1.12238	0.124782	0.205488	-0.833793	-1.01677	-1.01366	-0.276462
Nceh1	cluster1	1.44805	1.58249	0.0443617	-0.0234151	-0.782967	-0.60792	-0.962482	-0.698121
Nefl	cluster1	2.13679	-0.558539	-0.407864	-0.68556	0.356163	-0.747477	0.584065	-0.677578
Neil2	cluster1	1.47703	1.53145	0.179852	-0.879579	-0.442918	-0.215153	-0.64897	-1.00171
Nespas	cluster1	1.14313	1.29652	0.229516	0.610805	-1.05229	-1.47397	-0.27057	-0.483138
Neurl2	cluster1	1.40442	1.48467	-0.729101	-0.466773	-0.605336	0.548132	-1.00336	-0.632655
Notch1	cluster1	1.59991	1.18249	-0.762624	-1.26696	0.280991	-0.511918	-0.695702	0.173825
Nrtn	cluster1	1.50549	1.5196	0.244538	-0.441186	-0.416842	-0.660459	-0.760116	-0.991025
Olfml2a	cluster1	2.30709	-0.127859	-0.207051	-0.605934	-0.311551	-0.9249	0.315921	-0.445714
Olig1	cluster1	1.3461	1.82	-0.122454	-0.529519	-0.628533	-0.628533	-0.628533	-0.628533
Optc	cluster1	2.23171	0.454284	-0.140905	0.0698303	-0.506497	-0.718259	-0.85264	-0.537524
Orai3	cluster1	1.2136	1.39345	-1.20038	0.359282	-0.0903009	0.0492938	-1.37098	-0.353958
Papln	cluster1	0.960293	2.02964	0.0422422	-0.335274	-0.573716	-0.632694	-0.70082	-0.789676
Pax6	cluster1	1.98456	0.16725	-0.573633	-0.869439	0.969239	-0.711593	-0.349341	-0.617042
Pcdh18	cluster1	2.20014	0.576016	0.00896311	-0.6388	-0.876165	-0.475772	-0.162753	-0.631625
Pde4a	cluster1	1.221	0.686731	0.642395	1.10766	-0.87428	-0.809966	-1.10955	-0.863991
Pdgfrl	cluster1	1.80934	-0.383451	0.431083	1.05719	-0.665136	-0.961822	-0.843366	-0.443841
Pdxk	cluster1	1.09585	1.5045	-0.244305	0.589826	-0.517094	-0.0906276	-1.41296	-0.92519
Pdzrn3	cluster1	1.68969	1.4971	-0.140582	-0.682808	-0.528436	-0.512202	-0.637112	-0.685656
Peg3	cluster1	1.8982	0.942918	0.4432	-0.320629	-0.688749	-0.68225	-0.78313	-0.80956
Pgbd1	cluster1	2.25371	0.247474	-0.0224367	-0.834876	0.0255855	-0.583486	-0.202938	-0.883031
Pkd2l1	cluster1	0.579394	0.809042	1.34665	0.905126	-0.921187	-1.08827	-0.900395	-0.730361
Pla2g2f	cluster1	1.67638	1.25527	0.128936	0.142727	-0.735803	-0.768228	-0.878902	-0.820375
Plekhd1os	cluster1	1.1399	-0.181549	-0.735126	1.95113	-0.558007	-0.64098	-0.735126	-0.24024
Podn	cluster1	2.04335	0.973201	-0.093796	-0.23495	-0.636535	-0.659217	-0.646204	-0.745846
Ppargc1a	cluster1	0.814581	0.799391	0.769432	1.29539	-0.96186	-0.953023	-1.02029	-0.743617
Ppfia4	cluster1	1.68676	0.0606739	0.913646	-0.614368	-1.47425	0.106735	0.172022	-0.85122
Ppp1r3c	cluster1	1.84792	1.12901	-0.0653958	0.0965046	-0.651712	-0.831904	-0.666744	-0.857676
Prox1os	cluster1	1.45807	-0.102976	1.40857	-0.136003	-0.940005	-1.04245	0.261526	-0.906728
Prr18	cluster1	1.56101	0.680304	0.918279	0.356131	-0.873215	-1.04083	-0.770595	-0.831093
Prss33	cluster1	0.716596	1.64839	0.737627	0.399168	-0.870146	-0.88888	-0.871326	-0.871432
Ptpn7	cluster1	1.05004	0.303193	1.17354	0.995163	-1.10631	-1.22071	-0.526728	-0.668184
Ptpro	cluster1	0.910691	1.47298	0.713967	0.351835	-1.12279	-1.14719	-0.371663	-0.807825
Ptprv	cluster1	1.55198	0.354662	0.830026	0.762759	-0.964133	-1.12815	-0.739009	-0.668138
Pyroxd2	cluster1	1.2178	-0.0747339	1.79243	-0.0267868	-0.370648	-0.752072	-0.891821	-0.894164
RP23-108F2.1	cluster1	2.14223	0.798684	-0.524093	-0.398205	-0.117562	-0.361579	-0.841091	-0.69838
RP23-108F2.16	cluster1	1.54077	0.582149	-1.1659	-1.1659	0.176406	-0.452414	-0.537006	1.02191
RP23-108F2.18	cluster1	2.05552	0.440721	-0.668802	-0.673151	0.678199	-0.457546	-0.506287	-0.868652
RP23-108F2.2	cluster1	2.1927	0.723188	-0.268205	-0.257772	-0.398153	-0.487149	-0.790494	-0.714116
RP23-108F2.28	cluster1	2.13186	0.89292	-0.548727	-0.404581	-0.310258	-0.384057	-0.711281	-0.665878
RP23-108F2.7	cluster1	2.0401	1.00725	-0.668621	-0.475474	-0.199474	-0.275265	-0.799174	-0.629343
RP23-108F2.8	cluster1	1.86007	0.994542	-0.559869	0.309304	-0.294745	-0.349792	-1.05984	-0.899675
RP23-114B10.4	cluster1	2.23139	0.644512	-0.199719	-0.208794	-0.616848	-0.616848	-0.616848	-0.616848
RP23-123N23.4	cluster1	1.69087	1.3815	0.194965	-0.547579	-0.589498	-0.778863	-0.55893	-0.79247
RP23-13C17.6	cluster1	1.49268	1.59073	0.119243	-0.273804	-0.700197	-0.686129	-0.743697	-0.798836
RP23-142A14.6	cluster1	1.34434	0.937205	-0.36474	0.342838	-0.729355	-0.221813	0.491763	-1.80023
RP23-144I6.3	cluster1	1.08356	1.1893	1.25913	-0.199106	-0.867652	-0.863478	-0.852011	-0.749733
RP23-146A22.1	cluster1	0.966239	1.82379	0.401985	0.0179707	-0.816218	-0.816218	-0.816218	-0.761331
RP23-159O6.4	cluster1	1.23616	1.58556	0.206212	0.298656	-0.814433	-0.919195	-0.953321	-0.639641
RP23-168C20.5	cluster1	1.73259	1.40011	-0.179398	-0.199418	-0.717844	-0.517249	-0.63763	-0.881163
RP23-16J8.3	cluster1	1.9191	0.789826	-0.0157041	0.444866	-0.815095	-0.62955	-0.831152	-0.862292
RP23-16J8.6	cluster1	2.06069	1.04784	-0.604687	-0.426488	-0.428443	-0.604687	-0.439539	-0.604687
RP23-186B12.2	cluster1	1.55553	1.06781	-0.133889	-0.18998	-1.42698	-1.02453	-0.303862	0.455897
RP23-189L19.10	cluster1	1.93066	0.52534	0.227046	0.357775	-0.251061	-0.706411	-1.24762	-0.835725
RP23-18J12.4	cluster1	1.0685	0.55027	0.0641051	1.35923	-0.124069	-0.24487	-1.16982	-1.50335
RP23-191E3.2	cluster1	1.78054	-0.144858	-0.137676	1.18471	-0.615703	-0.106253	-0.788583	-1.17217
RP23-198B21.4	cluster1	0.867803	1.39588	0.759965	0.622586	-0.929708	-0.982628	-0.875534	-0.858367
RP23-201I4.9	cluster1	1.80501	-0.24459	-0.0363546	-0.450899	1.19297	-0.818327	-0.313673	-1.13414
RP23-216C6.6	cluster1	1.17788	0.0230664	-0.244452	1.81231	-0.472832	-0.348752	-0.857744	-1.08947
RP23-223A11.6	cluster1	2.01468	0.778102	-0.564337	-0.954988	0.308205	-0.846423	-0.259393	-0.475847
RP23-240H6.1	cluster1	2.2869	0.517697	-0.547253	-0.547253	-0.547253	-0.547253	-0.06833	-0.547253
RP23-256A5.3	cluster1	1.8512	1.07619	-0.494796	0.338735	-0.845845	-0.835304	-0.69978	-0.390403
RP23-261B5.1	cluster1	1.58147	0.881232	-0.878869	0.818746	-0.0468962	-0.523539	-1.31916	-0.512982
RP23-264M10.1	cluster1	1.01247	1.30206	0.699897	0.618993	-0.955887	-1.09806	-0.648825	-0.930644
RP23-268C22.3	cluster1	1.45443	1.58543	-0.000214046	0.0374835	-0.78367	-0.726112	-0.78367	-0.78367
RP23-281C18.9	cluster1	1.49209	1.70379	-0.489688	-0.387474	-0.279871	-0.593062	-0.775897	-0.669892
RP23-282P18.3	cluster1	1.96082	1.16538	-0.595918	-0.595918	-0.595918	-0.146607	-0.595918	-0.595918
RP23-284E19.11	cluster1	0.937993	1.02354	0.905118	0.754656	-0.780084	-0.726558	-1.45197	-0.662698
RP23-293I3.5	cluster1	2.4369	-0.0337656	-0.547795	-0.476528	-0.336339	-0.472863	-0.4157	-0.153911
RP23-294B14.3	cluster1	0.814068	2.01471	-0.197156	0.290252	-0.695717	-0.850586	-0.660592	-0.714983
RP23-297P22.1	cluster1	1.56049	1.40316	0.205169	0.0233246	-0.79985	-0.811421	-0.843565	-0.737305
RP23-2A21.1	cluster1	0.905107	-0.482149	-0.487911	0.203752	0.887866	-1.21104	-1.21104	1.39542
RP23-304D11.2	cluster1	2.12975	0.512129	-0.965289	-0.598805	-0.175456	-0.236438	0.216199	-0.882094
RP23-324M14.1	cluster1	1.66946	1.37774	0.143672	-0.192152	-0.768141	-0.767939	-0.669117	-0.793524
RP23-325F17.4	cluster1	2.30952	-0.71857	0.0819531	-0.166558	0.242437	-0.73706	-0.478483	-0.533238
RP23-334A5.4	cluster1	1.54319	0.334552	0.954002	0.689285	-0.879017	-0.999196	-0.799846	-0.842968
RP23-335E18.1	cluster1	0.508713	0.896291	0.716377	1.46896	-0.765397	-0.858653	-1.0558	-0.910498
RP23-349B9.1	cluster1	1.54393	1.56563	-0.0445217	-0.190368	-0.537937	-0.735792	-0.885975	-0.714959
RP23-349N15.3	cluster1	1.0043	1.23651	1.24766	-0.162017	-0.91419	-0.902113	-0.543313	-0.966838
RP23-355L10.3	cluster1	1.29768	1.61161	0.111525	0.13456	-1.01414	-0.92251	-0.79109	-0.427631
RP23-356F8.2	cluster1	1.2932	0.164842	-1.04133	0.129271	0.116428	1.42024	-1.04133	-1.04133
RP23-356K2.5	cluster1	1.19522	1.84645	0.139062	-0.617099	-0.477654	-0.918087	-0.650594	-0.517302
RP23-37L2.2	cluster1	1.69879	1.48484	-0.169683	-0.456415	-0.637611	-0.758647	-0.669741	-0.491534
RP23-387P23.4	cluster1	1.56531	0.45052	0.636637	0.789148	-0.78638	-1.36833	-0.64125	-0.645655
RP23-402K14.12	cluster1	0.670629	1.274	1.34435	0.149699	-0.645333	-0.704712	-1.08446	-1.00417
RP23-414K1.8	cluster1	1.21703	-0.95741	-1.2882	-0.98622	-0.0589162	0.391666	1.28745	0.394591
RP23-423L24.1	cluster1	1.61543	0.513708	0.955055	0.404166	-0.86394	-0.946872	-0.816504	-0.861037
RP23-432E14.2	cluster1	2.08138	0.663342	-0.100261	0.180885	-0.408273	-0.774921	-1.00754	-0.634612
RP23-446E13.1	cluster1	2.00777	0.735538	-0.400716	0.409805	-0.439173	-0.569844	-1.04783	-0.695546
RP23-454J20.4	cluster1	1.87764	1.32154	-0.467197	-0.593883	-0.471313	-0.593883	-0.47903	-0.593883
RP23-466M3.1	cluster1	2.34067	-0.466991	-0.466991	-0.466991	0.461272	-0.466991	-0.466991	-0.466991
RP23-63F23.5	cluster1	1.44246	-1.01365	-1.34896	0.299498	0.520198	-0.915775	0.930497	0.0857261
RP23-92G13.12	cluster1	1.2597	1.64929	0.326429	-0.0211149	-0.792158	-0.77942	-0.850893	-0.791827
RP24-201C14.11	cluster1	0.287566	1.11648	0.772652	1.35685	-1.03534	-1.00842	-0.875601	-0.614191
RP24-228P8.1	cluster1	1.84285	1.28787	-0.623723	-0.623723	-0.0121031	-0.623723	-0.623723	-0.623723
RP24-273G1.3	cluster1	1.46872	0.439922	1.27396	-0.424469	-1.03712	-1.20284	-0.566899	0.0487173
RP24-291F2.3	cluster1	1.826	0.449179	-0.356764	-0.35893	0.419197	0.412003	-1.14677	-1.24391
RP24-337I23.1	cluster1	2.27924	0.157148	-0.47711	-0.662566	-0.635855	-0.264652	0.331479	-0.727681
RP24-345M22.2	cluster1	1.27343	0.79892	-0.746492	0.329076	0.983507	-0.158834	-1.30242	-1.17718
RP24-363O21.3	cluster1	1.41966	1.33064	0.138022	0.0410038	-0.864685	0.0959502	-1.30646	-0.854118
RP24-378G4.6	cluster1	0.720738	0.37099	-0.242581	2.00391	-0.751745	-0.84287	-0.946265	-0.312174
RP24-441F13.7	cluster1	0.919449	0.266364	0.746488	0.0738644	0.411864	0.700061	-1.55733	-1.56076
RP24-478I22.8	cluster1	1.28954	0.744775	1.08135	0.0429295	-1.25302	-1.33038	-0.0575592	-0.517629
RP24-482A24.12	cluster1	1.66281	1.43128	-0.205372	-0.0464801	-0.56696	-0.511917	-0.837076	-0.926276
RP24-482A24.3	cluster1	1.74042	1.03398	0.664498	-0.448635	-0.658247	-0.846176	-0.796889	-0.688951
RP24-535M24.3	cluster1	1.30119	0.621068	1.03009	0.600594	-1.05534	-1.18173	-0.409545	-0.906335
RP24-548B7.1	cluster1	1.24861	0.945848	0.604349	0.881031	-0.995423	-0.979238	-0.878009	-0.827171
RP24-81G20.1	cluster1	1.15115	1.62911	-0.0151096	0.536407	-0.866695	-0.79873	-0.8694	-0.766739
RP24-83B1.2	cluster1	1.36745	0.960449	0.871582	0.416465	-0.885176	-0.969506	-0.881749	-0.879518
RP24-83B1.3	cluster1	1.57765	0.544319	0.480549	0.92837	-0.891069	-0.937873	-0.85055	-0.8514
RP24-83B1.4	cluster1	1.57294	1.00722	0.596418	0.313926	-0.800613	-0.916068	-0.843666	-0.930152
RP24-83B1.5	cluster1	1.61897	0.822111	0.64289	0.435514	-0.833831	-0.908541	-0.901113	-0.875998
RP24-88J19.1	cluster1	1.51296	1.18801	0.669846	-0.00351015	-0.912463	-0.796309	-0.762869	-0.895663
RP24-88J19.4	cluster1	2.40111	0.0480997	-0.496251	0.0320461	-0.496251	-0.496251	-0.496251	-0.496251
RP24-89C4.5	cluster1	1.81376	1.16108	-0.0378526	0.0613081	-0.553689	-0.687266	-1.0089	-0.748443
RP24-98A23.6	cluster1	2.09574	-0.536559	0.431817	0.385016	-0.0164531	-0.512426	-0.832778	-1.01435
Rab19	cluster1	1.84306	0.604679	-1.08416	0.408094	0.367527	-0.646904	-1.08416	-0.408137
Rab26	cluster1	1.91385	1.21719	-0.103235	-0.521256	-0.583178	-0.640791	-0.645845	-0.636737
Rab4b	cluster1	1.36457	0.502947	0.726752	0.0709565	-0.667466	-1.90537	-0.414695	0.322298
Rap1gap	cluster1	1.63741	0.67544	0.744589	-0.0860204	-0.150051	-0.337409	-1.04264	-1.44132
Rasgrf2	cluster1	1.48771	1.54173	-0.467363	0.183596	-0.422567	-0.427978	-0.938378	-0.95675
Rbms3	cluster1	2.10518	0.498578	0.277061	-0.318405	-0.406549	-0.185981	-1.0113	-0.958583
Rcbtb1	cluster1	1.17381	1.35288	0.740171	0.199264	-1.00834	-0.543219	-1.13004	-0.784525
Rdh1	cluster1	1.26338	0.627879	1.43585	0.0882527	-0.914171	-0.937539	-0.820649	-0.742998
Rec8	cluster1	1.95829	-0.395837	-0.528206	-0.593608	1.20981	-0.492704	-0.593608	-0.564141
Repin1	cluster1	1.95143	0.602331	-0.958592	0.0779714	0.166611	-0.589163	-1.23656	-0.0140316
Rerg	cluster1	1.33713	1.48418	0.550836	-0.108623	-0.825629	-0.908453	-0.671092	-0.858347
Rgs7bp	cluster1	2.16658	0.874427	-0.506835	-0.506835	-0.506835	-0.506835	-0.506835	-0.506835
Rhd	cluster1	0.954312	1.50594	0.914085	0.0772528	-0.856596	-0.833394	-0.879755	-0.881843
Rhobtb3	cluster1	0.457211	0.734374	1.81432	0.222517	-1.12094	-1.00421	-0.687327	-0.415949
Rnf144b	cluster1	1.92859	-0.426994	-0.0975908	-0.224648	-0.437384	-1.10877	1.06382	-0.697025
Rnf180	cluster1	1.91837	1.03041	-0.266327	-0.707413	-0.347912	0.0238754	-1.1435	-0.507503
Rorc	cluster1	1.18249	1.54801	0.489415	0.108096	-0.60407	-0.772924	-1.18602	-0.765001
Rragb	cluster1	1.80628	1.37179	-0.558671	-0.217701	-0.489122	-0.662516	-0.760163	-0.489903
Sbspon	cluster1	2.31228	-0.628782	-0.236181	0.064468	0.296501	-0.718459	-0.537521	-0.552303
Scg3	cluster1	2.1663	0.789847	-0.681525	-0.395929	-0.1166	-0.531385	-0.549185	-0.681525
Sfrp5	cluster1	2.3855	0.22086	-0.129771	-0.430039	-0.422584	-0.565986	-0.540611	-0.517366
Sh3bp1	cluster1	1.28776	0.372208	1.43747	0.321013	-0.942157	-1.04362	-0.592468	-0.84021
Siae	cluster1	1.43389	1.40334	0.0590634	0.333364	-0.813349	-0.675091	-1.20733	-0.533896
Slc22a17	cluster1	2.02076	-0.564382	-0.782973	-0.0527726	0.877404	-0.711382	-0.838772	0.0521144
Slc30a2	cluster1	1.46785	0.0519569	1.42702	0.312234	-0.85119	-0.95893	-0.637592	-0.81134
Slc34a2	cluster1	1.35856	1.70506	-0.980352	-0.850042	-0.335947	-0.0212783	-0.255752	-0.620247
Slc38a1	cluster1	1.65135	1.30353	0.312548	-0.311735	-0.674782	-0.411667	-0.874854	-0.99439
Slc7a2	cluster1	2.20364	-0.463525	0.432011	0.226484	-0.310095	-0.96678	-0.685831	-0.435902
Snx22	cluster1	1.70657	1.40527	-0.334297	-0.603285	-0.733712	-0.949182	-0.0493011	-0.442063
Sorbs2	cluster1	1.47644	1.56531	-0.571438	-0.257376	-0.571166	-0.498916	-1.18336	0.0405031
Sorbs2os	cluster1	1.25081	1.81663	0.0066264	-0.190237	-0.725391	-0.608902	-0.803066	-0.746471
Sort1	cluster1	1.2697	1.41149	0.0783176	0.668491	-0.88786	-0.868401	-0.798664	-0.873076
Sox14	cluster1	1.8596	-0.355682	-1.10071	0.688416	0.0167591	-1.03674	-0.606881	0.535248
Sox17	cluster1	2.13497	0.235292	-0.801461	-0.53241	0.652972	-0.483701	-0.79463	-0.411036
Sp5	cluster1	1.72352	-0.486853	0.66907	0.990438	-0.376698	-1.06165	-0.602002	-0.855818
Spag6	cluster1	1.71834	0.827209	0.811609	-0.667241	-0.198994	-0.642626	-0.702305	-1.14599
Spata13	cluster1	1.23173	0.703969	0.334393	0.0947162	0.0134059	-0.545941	-2.11814	0.285865
Stk39	cluster1	0.641057	1.42887	0.137302	1.22585	-0.871407	-0.750275	-1.08316	-0.72824
Strip2	cluster1	1.60528	1.41241	-0.926938	-0.866468	-0.193691	0.0205332	-0.188042	-0.86308
Susd4	cluster1	1.16369	1.84068	-0.156695	-0.613526	-0.788285	-0.70496	0.111171	-0.852076
Svop	cluster1	1.99361	0.94531	-0.819701	-0.31589	0.176867	-0.713758	-0.539554	-0.726884
Sypl	cluster1	0.894742	0.886821	1.05482	0.890054	-1.01359	-1.03993	-0.836441	-0.83648
Sytl4	cluster1	2.03503	-0.716683	-0.716683	0.73041	0.414977	-0.716683	-0.716683	-0.313688
Tbx2	cluster1	1.74793	1.34744	-0.0542767	-0.147196	-0.683766	-0.766082	-0.660916	-0.783135
Tdrd1	cluster1	0.889349	1.49278	-0.119089	-0.142163	0.872493	-0.634203	-1.17958	-1.17958
Tesc	cluster1	2.01725	-0.117532	0.603393	0.466186	-0.435184	-0.799295	-0.832709	-0.902111
Tet1	cluster1	2.01011	1.04405	-0.611808	-0.959607	-0.443651	-0.350667	-0.437797	-0.250629
Tgfbr3	cluster1	1.61232	0.370264	0.829753	0.697396	-0.83271	-0.941741	-0.903604	-0.831681
Tgif2	cluster1	1.39041	1.35419	0.567607	0.0809142	-0.767266	-0.968816	-0.87331	-0.78373
Thegl	cluster1	1.59318	-0.540006	1.64685	-0.540006	-0.540006	-0.540006	-0.540006	-0.540006
Tm7sf3	cluster1	1.49465	0.635069	0.308273	0.785166	-0.560175	-1.51444	-1.01263	-0.135917
Tmem71	cluster1	0.555748	0.902527	0.998576	1.21362	-0.841061	-1.03346	-0.801966	-0.993977
Tnfrsf18	cluster1	1.75337	0.429758	0.62502	0.485525	-0.700619	-1.36854	-0.588221	-0.63629
Tnfrsf19	cluster1	1.68743	1.05951	0.34129	0.2409	-0.735526	-1.02474	-0.654569	-0.914296
Tnni3	cluster1	2.02297	0.0750798	0.644888	0.247112	-0.378389	-0.875782	-0.80389	-0.931988
Tpd52l1	cluster1	1.75264	0.954308	-0.652089	0.6746	-0.383316	-0.55684	-1.09398	-0.695323
Tubb4a	cluster1	1.80641	-1.03756	0.15577	0.500842	0.121368	-1.47937	-0.333462	0.266004
Ugt8a	cluster1	1.94781	0.683302	-0.668399	-0.668399	-0.668399	0.710887	-0.668399	-0.668399
Usp2	cluster1	0.396336	1.14558	1.30587	0.56786	-1.08484	-1.30374	-0.291331	-0.735731
Usp29	cluster1	1.90867	1.24066	-0.641889	-0.276482	-0.641889	-0.641889	-0.641889	-0.305297
Vwa2	cluster1	1.75594	1.34852	0.0592756	-0.379421	-0.752744	-0.694907	-0.731025	-0.605635
Wdr62	cluster1	1.58482	1.40032	0.0167328	0.153617	-0.844625	-0.852406	-0.732411	-0.726051
Wfdc15b	cluster1	2.24743	0.673056	-0.415627	-0.570544	-0.347348	-0.370511	-0.608226	-0.608226
Wipf3	cluster1	1.75267	0.277579	-0.000922475	1.0138	-0.726848	-1.03493	-1.08956	-0.191779
Wnk2	cluster1	1.29697	1.50734	0.555022	-0.510631	-0.386351	-0.370775	-1.08391	-1.00766
Zbtb8b	cluster1	1.73604	0.629072	0.130872	0.73174	-0.898072	-1.14613	-0.921439	-0.262081
Zfand4	cluster1	0.726347	1.31206	0.324251	-0.411557	-1.11414	-1.33621	1.06357	-0.564321
Zfp13	cluster1	1.04624	1.30097	0.494913	0.791175	-0.961112	-0.829919	-1.04863	-0.793635
Zfp133-ps	cluster1	1.9701	-0.765889	0.636525	-0.765889	0.59096	-0.765889	-0.765889	-0.134029
Zfp503	cluster1	1.11802	0.900555	0.890891	0.668778	-0.901951	-1.19373	-0.316681	-1.16589
Zfp783	cluster1	0.807889	1.7164	0.903135	-0.699831	-1.10029	-0.582719	-0.51483	-0.529751
Zim1	cluster1	1.8554	-0.399951	1.34484	-0.594628	-0.47195	-0.604536	-0.49516	-0.634014
4732491K20Rik	cluster2	0.784499	1.81112	-0.791569	-0.989766	0.116726	0.449038	-1.09664	-0.283404
4933415A04Rik	cluster2	0.655468	-0.136343	-0.65672	-0.671541	-0.678851	2.16516	-0.720345	0.0431703
A1cf	cluster2	-0.353553	2.47487	-0.353553	-0.353553	-0.353553	-0.353553	-0.353553	-0.353553
A4gnt	cluster2	0.0528228	2.44116	-0.422208	-0.422208	-0.382944	-0.422208	-0.422208	-0.422208
AC084109.5	cluster2	0.702755	2.12966	0.1322	-0.266268	-0.576415	-0.526308	-0.794575	-0.801054
AC115293.2	cluster2	0.72998	2.22475	-0.437363	-0.35865	-0.482962	-0.421057	-0.629552	-0.625149
AC120377.3	cluster2	0.681433	2.13407	-0.374294	-0.527183	-0.201062	0.00387499	-0.701588	-1.01525
AC129197.2	cluster2	0.615566	2.26173	-0.569087	-0.569087	-0.422212	-0.178737	-0.569087	-0.569087
AC129337.1	cluster2	0.519654	2.13083	0.361973	-0.161755	-0.721667	-0.691097	-0.725745	-0.712191
AC133094.9	cluster2	0.531606	2.20341	-0.686402	-0.723155	-0.154223	0.108471	-0.556557	-0.723155
AC134533.3	cluster2	0.489226	2.20982	-0.730102	-0.730102	-0.0337843	0.0490981	-0.524057	-0.730102
AC134533.6	cluster2	0.12348	2.42826	-0.441342	-0.441342	-0.394657	-0.391712	-0.441342	-0.441342
AC137128.3	cluster2	0.946954	2.1123	-0.382427	-0.660054	-0.395812	-0.653147	-0.420906	-0.546908
AC158352.1	cluster2	1.11949	1.96356	-0.589188	-0.0583432	-0.812758	-0.57977	-0.520287	-0.522704
AC158782.8	cluster2	0.292915	2.33478	-0.322047	-0.216397	-0.356194	-0.292053	-0.896634	-0.544371
AC166039.1	cluster2	0.0827043	2.29776	-0.624233	-0.624233	-0.213788	0.330251	-0.624233	-0.624233
Aadac	cluster2	-0.539055	1.73133	-0.539055	-0.539055	-0.539055	-0.539055	1.503	-0.539055
Abat	cluster2	0.733549	2.04127	-0.557901	-0.69008	-0.245139	0.307224	-0.581347	-1.00758
Abcb1b	cluster2	0.738693	1.38934	-1.33333	-0.0478032	0.3773	-0.3464	-1.43273	0.654931
Abcb9	cluster2	0.617638	2.25586	-0.213496	-0.333162	-0.614296	-0.46346	-0.644625	-0.604455
Abcc6	cluster2	1.09005	1.99221	-0.687427	-0.157925	-0.43354	-0.771158	-0.638621	-0.393592
Abcg5	cluster2	1.62208	1.61708	-0.553041	-0.553041	-0.553041	-0.473955	-0.553041	-0.553041
Abcg8	cluster2	1.71483	1.51873	-0.567956	-0.567956	-0.567956	-0.475379	-0.486355	-0.567956
Acot1	cluster2	0.453287	2.25562	-0.769077	-0.294599	-0.415482	-0.40092	-0.833708	0.00488203
Acot6	cluster2	0.52066	1.93682	0.0339442	-0.391421	0.115708	-1.02669	-1.3187	0.129675
Acvr1c	cluster2	0.720395	2.23506	-0.457793	-0.388457	-0.462613	-0.47899	-0.583731	-0.583867
Acvrl1	cluster2	-0.100458	2.2475	-0.83563	-0.329727	-0.287897	0.299311	-0.97928	-0.0138198
Adap2	cluster2	-0.177546	0.0833145	-0.776396	-1.15069	0.123305	2.20821	-0.373217	0.0630261
Adck3	cluster2	1.15651	1.69659	0.37558	-0.0648772	-0.851	-0.479826	-0.963567	-0.869416
Adh6a	cluster2	0.279187	2.39289	-0.441637	-0.443291	-0.462486	-0.478546	-0.379845	-0.46627
Adrbk2	cluster2	-0.117836	0.977196	-0.686377	-0.921885	1.47061	1.01595	-0.921885	-0.815776
Agmat	cluster2	1.29985	1.63862	0.315489	-0.986883	-0.48286	-0.986883	-0.514593	-0.28274
Agmo	cluster2	0.535617	1.53399	-1.05652	-0.581438	0.52042	0.918095	-1.08203	-0.788139
Agr3	cluster2	1.55154	1.62408	-0.624891	-0.624891	-0.624891	-0.0511734	-0.624891	-0.624891
Agt	cluster2	0.597188	2.23683	-0.552669	-0.613464	-0.382444	-0.0113295	-0.630236	-0.643876
Ahcyl2	cluster2	0.999437	1.64935	-0.440753	0.177817	-0.57283	0.432895	-1.02997	-1.21594
Ahi1	cluster2	1.61307	1.4537	-0.836545	-0.923268	-0.147836	-0.218522	-0.802371	-0.138234
Aire	cluster2	0.511247	2.23747	-0.0851565	-0.624577	-0.566744	-0.0501478	-0.717828	-0.70427
Akr1c12	cluster2	0.917847	1.78335	-0.963046	-0.990244	0.194583	0.385817	-0.675833	-0.652472
Aldh1a7	cluster2	0.677148	2.1941	-0.221427	-0.0817939	-0.590075	-0.549275	-0.739311	-0.689363
Aldh1b1	cluster2	0.702154	2.09347	0.277298	-0.258603	-0.693554	-0.691288	-0.715189	-0.714287
Aldob	cluster2	-0.122229	2.46205	-0.415344	-0.415344	-0.379003	-0.299445	-0.415344	-0.415344
Ambn	cluster2	-0.0258088	2.3622	-0.0781126	0.107218	-0.550222	-0.615173	-0.615173	-0.584926
Ambp	cluster2	1.08969	2.04042	-0.543092	-0.557971	-0.445418	-0.452397	-0.559014	-0.572215
Angptl8	cluster2	-0.235219	2.42317	-0.432315	-0.435675	-0.38752	0.101639	-0.540094	-0.493983
Anks4b	cluster2	1.63272	1.52765	-0.606699	-0.630764	-0.247278	-0.160748	-0.748751	-0.766128
Ano7	cluster2	0.348491	2.34649	-0.437346	-0.363237	-0.445258	-0.639122	-0.165726	-0.644294
Anpep	cluster2	1.57996	1.65471	-0.539187	-0.576476	-0.482574	-0.438732	-0.597873	-0.599829
Anxa13	cluster2	0.317904	2.21324	-0.651878	-0.660864	-0.291866	0.406444	-0.6645	-0.668483
Apoa1	cluster2	-0.619418	1.57027	-0.619418	-0.0881396	-0.619418	1.61496	-0.619418	-0.619418
Apol7a	cluster2	0.389881	0.578725	-0.123642	-1.72051	-0.509699	-0.309161	1.78175	-0.0873419
Aqp1	cluster2	0.499801	2.32693	-0.456173	-0.494393	-0.471508	-0.423049	-0.490766	-0.490844
Aqp5	cluster2	0.731101	0.74467	-0.938677	-0.915987	0.89254	1.31342	-0.917649	-0.909416
Aqp7	cluster2	0.69285	2.15881	-0.673764	-0.676819	-0.814217	0.0525526	-0.30488	-0.434528
Arhgap8	cluster2	0.113641	2.27858	0.397739	-0.633978	-0.390567	-0.614676	-0.429528	-0.721216
Arhgap9	cluster2	-0.0897112	2.05879	-0.0639694	-0.0867897	-0.0980465	0.505351	-1.11281	-1.11281
Asrgl1	cluster2	0.85553	2.16316	-0.339379	-0.378843	-0.564127	-0.511143	-0.608152	-0.617047
Atoh1	cluster2	0.369014	2.36556	-0.332177	-0.489399	-0.447434	-0.452674	-0.506447	-0.506447
Atp1b1	cluster2	1.28919	1.84055	-0.439877	-0.367418	-0.417909	-0.305843	-0.604699	-0.993995
Atp7b	cluster2	1.13318	1.6802	0.369715	0.11828	-0.794965	-0.741418	-0.844441	-0.920548
Atp8b5	cluster2	0.631237	1.43882	-0.934893	-1.01637	0.330503	1.04277	-1.14262	-0.349446
Barx2	cluster2	-0.0232163	2.44752	-0.263774	-0.393013	-0.424965	-0.4517	-0.48808	-0.40277
Bcat1	cluster2	1.12004	2.02428	-0.524054	-0.524054	-0.524054	-0.524054	-0.524054	-0.524054
Bcl11b	cluster2	0.945135	1.74206	-0.614677	-1.16801	0.219009	0.368912	-0.872945	-0.619489
Bhlha15	cluster2	0.708524	2.174	0.0123425	-0.30345	-0.642621	-0.632609	-0.649711	-0.666478
Bmyc	cluster2	1.14977	1.7162	-1.03239	0.279197	-0.171349	-0.210423	-0.957903	-0.773099
Brdt	cluster2	1.30384	1.84198	-0.43868	-0.13302	-0.676678	-0.472941	-0.732514	-0.691985
Brsk1	cluster2	1.55045	1.3058	-0.70087	-0.853625	0.442603	-0.0275716	-0.838671	-0.878111
Brsk2	cluster2	0.875563	2.08633	-0.738215	-0.133919	-0.6446	-0.305554	-0.287408	-0.852198
Btnl4	cluster2	0.806204	2.20071	-0.501152	-0.501152	-0.501152	-0.501152	-0.501152	-0.501152
Btnl5-ps	cluster2	0.279682	2.39287	-0.466152	-0.417896	-0.466152	-0.390047	-0.466152	-0.466152
C1qtnf1	cluster2	0.324366	1.18885	-1.43771	-1.44188	0.221031	0.356077	-0.256618	1.04589
CAAA01077340.1	cluster2	-0.0115218	2.45111	-0.406598	-0.406598	-0.406598	-0.406598	-0.406598	-0.406598
CH25-588N10.2	cluster2	0.931485	2.04138	-0.00644577	-0.399003	-0.694788	-0.797401	-0.771288	-0.303944
Cacna1a	cluster2	0.724659	2.19048	-0.0308764	-0.53791	-0.600131	-0.522019	-0.565246	-0.658953
Casp14	cluster2	0.206545	2.39684	-0.533384	-0.501797	-0.436334	-0.38808	-0.543079	-0.200708
Ccdc166	cluster2	0.889577	0.376638	-0.972206	-0.895306	1.23125	1.10562	-1.06216	-0.673412
Ccdc92b	cluster2	0.338711	1.08578	-0.845549	-0.565544	-0.458254	-0.601875	-0.809206	1.85594
Ccl9	cluster2	0.298699	2.38747	-0.442587	-0.489359	-0.471789	-0.378746	-0.474601	-0.429091
Ccnjl	cluster2	0.271166	0.166414	-1.14454	-0.970735	0.481028	1.79735	-1.00893	0.408244
Cd200	cluster2	0.722797	2.23695	-0.526822	-0.526822	-0.418099	-0.434357	-0.526822	-0.526822
Cd80	cluster2	-0.566804	1.81398	-0.993152	-0.758828	0.1474	0.0911329	-0.805096	1.07137
Cd83	cluster2	1.18666	1.97293	-0.612085	-0.524553	-0.395177	-0.542033	-0.471431	-0.61431
Cdhr5	cluster2	0.763681	2.17519	-0.743122	-0.585173	-0.387626	-0.150366	-0.390318	-0.682263
Cdo1	cluster2	1.1021	2.02016	-0.597614	-0.612459	-0.40269	-0.319939	-0.591406	-0.598154
Cebpa	cluster2	-0.116325	2.22803	-0.28731	-0.761468	0.194236	0.293168	-0.906545	-0.643788
Celf3	cluster2	0.837429	2.18009	-0.568652	-0.598268	-0.409102	-0.444326	-0.462234	-0.534942
Cep126	cluster2	0.830771	1.85761	-0.813145	-0.69948	-0.225683	0.54711	-1.09325	-0.40393
Cers4	cluster2	1.43581	1.75749	-0.394024	-0.280826	-0.561428	-0.528326	-0.731917	-0.696785
Ces2a	cluster2	0.230032	2.3866	-0.390314	-0.15476	-0.517834	-0.481357	-0.541756	-0.530616
Ces2c	cluster2	1.02122	2.06643	-0.408932	-0.654317	-0.298198	-0.528123	-0.654317	-0.543758
Ces2e	cluster2	0.308163	2.38018	-0.531771	-0.412485	-0.343841	-0.3772	-0.550334	-0.472717
Ces2f	cluster2	0.111232	1.73914	-0.1586	1.06961	-0.958719	-1.00085	-0.926021	0.12421
Ces2g	cluster2	0.42805	2.31529	-0.625651	-0.500015	-0.195284	-0.234167	-0.683041	-0.505188
Cgref1	cluster2	0.280029	1.32973	-1.16873	-1.11137	1.32468	0.382015	-0.75755	-0.278802
Chdh	cluster2	0.752455	1.49965	-0.889295	-0.886269	0.0962019	1.0966	-0.875918	-0.793425
Chga	cluster2	0.0848322	1.6285	-0.839831	-0.839831	0.535864	1.11013	-0.839831	-0.839831
Chgb	cluster2	0.490442	2.3089	-0.563574	-0.567518	-0.297234	-0.235104	-0.568606	-0.567305
Chrm3	cluster2	1.59666	1.60485	-0.511041	-0.596195	-0.334945	-0.768717	-0.315364	-0.675248
Chrm4	cluster2	0.393404	1.47959	-0.217319	-1.56082	0.0516167	-1.20043	0.232378	0.821575
Chrna4	cluster2	0.0206736	2.42554	-0.492823	-0.364082	-0.110838	-0.492823	-0.492823	-0.492823
Ckb	cluster2	0.374443	1.58322	-0.8288	-0.939134	0.053434	1.27439	-0.704331	-0.813219
Clca3a1	cluster2	-0.104571	1.35326	-0.978147	-1.12923	-0.36065	-0.742324	1.38124	0.580423
Clca3a2	cluster2	0.81121	2.19624	-0.515542	-0.562471	-0.451155	-0.441996	-0.533555	-0.502729
Clca3b	cluster2	0.53204	2.31419	-0.412648	-0.550668	-0.48972	-0.490312	-0.443004	-0.459874
Cldn2	cluster2	0.355149	1.75933	-0.409491	-0.105387	-0.114042	0.856859	-1.40484	-0.937574
Clps	cluster2	0.22058	2.38863	-0.510448	-0.500541	-0.44186	-0.13546	-0.510448	-0.510448
Clrn3	cluster2	1.01176	2.08207	-0.495491	-0.548608	-0.455548	-0.367648	-0.613236	-0.61329
Cnfn	cluster2	1.3498	1.71246	-0.0031622	-0.715243	-0.171873	-0.701041	-0.479475	-0.991474
Cplx2	cluster2	0.139395	1.94317	-0.570874	-0.768816	-0.435445	1.07105	-0.66912	-0.709361
Cpn1	cluster2	1.02627	2.07375	-0.445049	-0.61076	-0.45782	-0.396243	-0.609676	-0.580465
Cps1	cluster2	-0.152988	2.45603	-0.28032	-0.218395	-0.483803	-0.41404	-0.483803	-0.422683
Cryba2	cluster2	0.925627	2.06953	-0.0765128	-0.238553	-0.665675	-0.643853	-0.702373	-0.668194
Cux2	cluster2	1.4854	1.62607	-0.631716	-0.506663	-0.653343	-0.661622	0.125109	-0.783235
Cx3cr1	cluster2	0.604555	2.26084	-0.426521	-0.564041	-0.179643	-0.417019	-0.638721	-0.639453
Cybrd1	cluster2	0.686576	1.76046	0.735703	-0.091097	-0.684978	-0.236571	-1.0845	-1.0856
Cyp2c68	cluster2	0.565787	2.2914	-0.52408	-0.52408	-0.52408	-0.236787	-0.52408	-0.52408
Cyp2e1	cluster2	0.0809936	2.43478	-0.44813	-0.44813	-0.376565	-0.346691	-0.44813	-0.44813
Cyp4a32	cluster2	2.14893	0.902131	-0.435367	-0.545871	-0.545871	-0.432213	-0.545871	-0.545871
Cyp4b1	cluster2	1.92033	1.25123	-0.471656	-0.564135	-0.363983	-0.456289	-0.663962	-0.65154
Cyp4f14	cluster2	1.78359	1.32633	-0.583992	-0.854432	-0.331126	-0.854432	-0.118894	-0.367044
Cyp4f15	cluster2	1.05319	2.05758	-0.556907	-0.326236	-0.556907	-0.556907	-0.556907	-0.556907
Cyp4f40	cluster2	0.542768	2.0379	0.578035	-0.296647	-0.580871	-0.563331	-0.858925	-0.858925
Cytip	cluster2	0.643852	2.19359	-0.713775	-0.717898	-0.160158	-0.0517215	-0.659129	-0.534764
Dcbld1	cluster2	0.749294	1.80015	-0.919569	-1.25163	0.129968	0.474346	-0.316284	-0.666268
Ddc	cluster2	0.592789	2.20586	-0.672254	-0.589144	-0.31829	0.101594	-0.670476	-0.650078
Defa-ps1	cluster2	-0.0882869	2.46054	-0.395376	-0.395376	-0.395376	-0.395376	-0.395376	-0.395376
Defa-ps6	cluster2	-0.111957	2.45267	-0.464888	-0.464888	-0.377374	-0.185786	-0.382884	-0.464888
Defa17	cluster2	0.0241619	2.41197	-0.516413	-0.516413	-0.33769	-0.032784	-0.516413	-0.516413
Defa2	cluster2	0.477059	2.09179	-0.645256	-0.818492	0.354765	0.0724107	-0.713789	-0.818492
Defa20	cluster2	0.382276	2.23781	-0.61447	-0.71202	-0.00416306	0.0906543	-0.71202	-0.668068
Defa21	cluster2	0.250429	2.24765	-0.604691	-0.820659	-0.0763395	0.208207	-0.413192	-0.791403
Defa22	cluster2	0.345698	2.20888	-0.704659	-0.814318	-0.0193848	0.166165	-0.351726	-0.830656
Defa24	cluster2	0.231138	2.37993	-0.542019	-0.545745	-0.251943	-0.180716	-0.5449	-0.545745
Defa26	cluster2	-0.141146	2.41743	-0.493245	-0.493245	-0.393465	0.0901621	-0.493245	-0.493245
Defa5	cluster2	0.0459958	2.31705	-0.629196	-0.722962	0.129105	0.0187557	-0.474005	-0.684748
Depdc7	cluster2	-0.158293	1.30288	-1.04509	-0.0575696	-1.51397	-0.224976	0.40171	1.29531
Dio1	cluster2	0.732093	2.11664	0.216796	-0.708225	-0.619913	-0.418776	-0.603265	-0.715345
Disp2	cluster2	0.932522	1.96946	-0.86647	-0.871299	-0.157786	0.167286	-0.585333	-0.588382
Dlk2	cluster2	0.267671	2.34075	0.0395035	-0.472012	-0.474728	-0.719513	-0.490139	-0.491529
Dll3	cluster2	1.37557	1.76866	-0.711643	-0.711643	-0.608133	-0.271484	-0.129682	-0.711643
Dmd	cluster2	1.18556	1.88966	-0.239435	-0.0482529	-0.724574	-0.582624	-0.783895	-0.69644
Dnah2	cluster2	0.852889	1.78773	-0.423523	0.55305	-0.902447	-0.803017	-0.000681818	-1.064
Dnajb3	cluster2	-0.353553	2.47487	-0.353553	-0.353553	-0.353553	-0.353553	-0.353553	-0.353553
Dnajc12	cluster2	0.892455	2.13848	-0.590894	-0.564393	-0.669814	-0.395745	-0.283902	-0.526185
Dner	cluster2	1.81075	1.40455	-0.541445	-0.595061	-0.543187	-0.539915	-0.400629	-0.595061
Dpcr1	cluster2	1.61068	1.29325	0.440907	-0.818891	-0.62462	-0.360282	-0.486924	-1.05412
Dpp4	cluster2	0.89595	2.14475	-0.529489	-0.570778	-0.402217	-0.348088	-0.593748	-0.596385
Dpysl5	cluster2	0.703577	2.09432	-0.0867997	-0.801908	-0.659017	-0.583713	0.152094	-0.818558
Draxin	cluster2	0.266157	2.29596	-0.700424	-0.649406	0.056449	-0.0567319	-0.55858	-0.653429
Dsg1c	cluster2	0.739296	2.17754	-0.0332334	-0.585125	-0.720715	-0.638729	-0.468022	-0.471008
Dzip1	cluster2	1.29462	1.68876	-0.183287	-0.00465063	-0.117273	-0.999256	-0.931176	-0.74773
Efhb	cluster2	-0.0139629	1.05452	0.119599	-0.575009	-1.31176	1.7986	-0.456631	-0.615354
Efs	cluster2	1.43387	1.5067	-0.751379	-0.751379	0.48716	-0.422213	-0.751379	-0.751379
Ehhadh	cluster2	0.274738	1.83927	-1.11727	0.819823	-0.377058	-0.112663	-1.20476	-0.122077
Eldr	cluster2	1.07423	1.9936	-0.118084	-0.412655	-0.648169	-0.848732	-0.574351	-0.46584
Epb42	cluster2	0.308584	2.38577	-0.442925	-0.45584	-0.455976	-0.403201	-0.468205	-0.468205
Esam	cluster2	0.771983	2.11124	-0.70139	-0.629184	-0.285542	0.120393	-0.705745	-0.681753
Fabp2	cluster2	0.258518	2.36781	-0.339219	-0.348719	-0.413755	-0.198446	-0.662753	-0.663438
Fam149a	cluster2	0.867963	2.02615	-0.34242	0.0610186	-0.620172	-0.245763	-1.03108	-0.7157
Fam183b	cluster2	0.161209	2.41738	-0.456921	-0.456921	-0.456921	-0.293979	-0.456921	-0.456921
Fam198b	cluster2	-0.0580484	1.13702	-0.581911	-0.0272538	-0.412634	-1.01713	-0.879962	1.83991
Fam213b	cluster2	0.884139	1.88941	0.224739	-0.0613723	-0.238752	-0.955567	-1.10123	-0.641367
Fam234b	cluster2	0.353666	2.22936	-0.560753	0.306438	-0.790486	-0.320991	-0.726529	-0.490703
Fam49a	cluster2	-0.194036	2.13548	-0.647691	-0.649843	-0.137642	0.816331	-0.673232	-0.64937
Far2	cluster2	0.13894	2.29349	-0.242615	-0.68949	-0.815375	-0.52136	0.261936	-0.425526
Fas	cluster2	0.643663	1.85987	-0.591968	0.140101	0.240669	-0.612572	-1.51537	-0.164392
Fetub	cluster2	-0.26211	1.39917	-0.947472	1.46538	-0.351046	0.226245	-1.3052	-0.224965
Fev	cluster2	0.436569	2.34851	-0.473883	-0.473883	-0.445663	-0.443883	-0.473883	-0.473883
Fgfr4	cluster2	0.962763	1.84733	-0.80897	-0.711365	-0.033273	0.386373	-0.82945	-0.813404
Fjx1	cluster2	0.666966	2.1377	-0.684387	-0.890607	-0.217574	-0.362037	0.0837008	-0.733762
Foxa3	cluster2	1.42328	1.65539	0.0244023	-0.787217	-0.480438	-0.242675	-0.629768	-0.962976
Frrs1l	cluster2	0.781597	2.13873	-0.796479	-0.479963	-0.796479	-0.130899	-0.503144	-0.213364
Fstl4	cluster2	0.149354	1.84177	-1.10638	-0.972967	0.116713	0.623915	-0.958322	0.305915
Fuom	cluster2	0.394131	2.02731	-0.751972	0.684067	-0.642081	-0.289788	-1.02264	-0.399026
Gabbr2	cluster2	0.469831	2.30514	-0.594589	-0.497547	-0.498612	-0.0844333	-0.594589	-0.505199
Galnt6	cluster2	0.9119	0.973461	0.958372	-0.935146	0.896852	-0.935146	-0.935146	-0.935146
Galnt6os	cluster2	0.442174	2.34691	-0.464847	-0.464847	-0.464847	-0.464847	-0.464847	-0.464847
Gamt	cluster2	0.944853	1.90767	0.080468	-0.810637	-0.646741	-0.646348	0.1442	-0.973461
Gca	cluster2	0.342027	1.45536	-0.908844	-0.659502	-0.978403	-0.553621	-0.18258	1.48557
Gcg	cluster2	-0.353553	2.47487	-0.353553	-0.353553	-0.353553	-0.353553	-0.353553	-0.353553
Gfi1	cluster2	-0.241573	0.806195	-0.600278	-0.657071	-0.474828	-0.594465	2.17878	-0.41676
Gfra1	cluster2	-0.147155	2.43505	-0.502505	-0.502505	-0.15005	-0.127818	-0.502505	-0.502505
Ggt7	cluster2	0.740696	2.11409	0.216105	-0.493215	-0.496234	-0.67194	-0.683373	-0.726132
Gimap1	cluster2	1.05854	1.34978	-0.129976	1.0655	-0.573669	-0.951329	-1.00213	-0.816712
Gimd1	cluster2	-0.500431	2.20473	-0.500431	-0.500431	0.797858	-0.500431	-0.500431	-0.500431
Gkn3	cluster2	0.571294	1.7791	-0.837189	-0.80438	-0.380338	1.01183	-0.886736	-0.453585
Gls2	cluster2	0.660378	1.86796	0.753611	-0.504786	-0.650869	-0.247689	-0.905042	-0.97356
Gm22918	cluster2	1.14893	1.72112	-0.812875	-0.812875	0.160038	0.221408	-0.812875	-0.812875
Gm24982	cluster2	-0.63688	2.31399	0.0950065	-0.63688	-0.63688	0.115893	-0.63688	0.022625
Gm26809	cluster2	0.807372	1.26591	-1.4767	0.51532	-0.641702	-0.376621	-0.979909	0.88633
Golt1a	cluster2	0.579328	1.46168	-0.918036	-0.918535	0.699991	0.87422	-0.940956	-0.837691
Gper1	cluster2	0.654427	0.339353	-1.4057	-1.42562	1.30867	0.287753	-0.437873	0.678988
Gpr35	cluster2	0.605444	2.11423	-0.630379	-0.693848	-0.359476	-0.767002	0.380759	-0.649733
Gprin3	cluster2	0.524497	1.60056	-0.882632	-0.854537	0.202832	1.09141	-0.89908	-0.783054
Gpx5	cluster2	-0.353553	2.47487	-0.353553	-0.353553	-0.353553	-0.353553	-0.353553	-0.353553
Gpx6	cluster2	-0.647935	2.24103	-0.647935	-0.0871826	-0.0933348	0.531232	-0.647935	-0.647935
Gpx7	cluster2	0.373392	1.5847	-1.33858	-0.566933	0.188712	1.10393	-0.868852	-0.476363
Gspt2	cluster2	-0.663506	1.57311	0.654875	1.26367	-0.883038	-0.570226	-0.75556	-0.619328
Gsta2	cluster2	1.44429	1.76684	-0.386874	-0.515176	-0.395033	-0.638014	-0.638014	-0.638014
Gsta3	cluster2	1.31091	1.82049	-0.340273	-0.0884241	-0.623826	-0.597418	-0.752947	-0.728512
Gstm3	cluster2	0.684827	2.07709	-0.51843	0.101521	-0.881885	-0.913739	0.0203211	-0.569708
Gstt1	cluster2	0.411293	2.115	-0.925113	0.46858	-0.701665	-0.672497	-0.566541	-0.129056
Gstt2	cluster2	0.440693	2.24776	-0.848487	-0.0697471	-0.428877	-0.153717	-0.834435	-0.353186
Guca2a	cluster2	0.0924675	2.43391	-0.435347	-0.430941	-0.419899	-0.366522	-0.437865	-0.435802
Guca2b	cluster2	0.5811	2.29224	-0.528094	-0.528094	-0.441565	-0.330979	-0.516511	-0.528094
Gucy2c	cluster2	0.98716	2.09121	-0.307052	-0.459399	-0.528746	-0.523377	-0.63029	-0.629504
H2-Eb1	cluster2	1.08066	1.96653	-0.839059	-0.0476772	-0.730655	-0.358766	-0.429455	-0.641582
Habp2	cluster2	0.537945	2.20015	-0.674519	-0.676269	-0.300236	0.198864	-0.61913	-0.666804
Hcn3	cluster2	0.521251	1.7404	-0.528063	-1.08541	-0.42493	1.05197	-0.904123	-0.371093
Hcn4	cluster2	0.566787	2.0678	-0.716142	-0.716142	0.556335	-0.445594	-0.596906	-0.716142
Hdhd3	cluster2	0.226522	1.65125	-1.46542	-1.14425	-0.450883	0.224903	0.316632	0.641237
Hgf	cluster2	-0.0059283	2.44487	-0.447958	-0.250939	-0.447958	-0.396171	-0.447958	-0.447958
Hkdc1	cluster2	0.461413	2.29594	-0.582725	-0.583157	-0.343529	-0.0518219	-0.593567	-0.602557
Hnf1a	cluster2	1.00709	1.83219	-0.783769	-0.777207	-0.102617	0.399381	-0.790628	-0.784447
Hnf1aos1	cluster2	0.440791	2.21776	-0.392444	-0.504927	-0.611531	0.281994	-0.715821	-0.715821
Hnf1aos2	cluster2	-0.2143	1.98293	-0.741637	-0.741637	0.827487	0.37043	-0.741637	-0.741637
Hnf4a	cluster2	0.807375	1.92872	-0.716704	-0.859988	0.0776805	0.344183	-0.780221	-0.80105
Hpca	cluster2	0.289141	2.38594	-0.440543	-0.386176	-0.476551	-0.341541	-0.460246	-0.57002
Hsd17b13	cluster2	0.60447	2.28811	-0.484699	-0.485448	-0.469184	-0.430672	-0.503497	-0.519082
Hsf4	cluster2	0.410643	1.8417	0.468574	0.310647	-0.486462	-0.173715	-1.03585	-1.33554
Ifi27l2b	cluster2	0.575228	2.24831	-0.600497	-0.626085	-0.251674	-0.0879951	-0.619571	-0.637717
Igdcc4	cluster2	0.845553	2.12516	-0.0117547	-0.484051	-0.597965	-0.587086	-0.655276	-0.634577
Il17rb	cluster2	1.0378	0.971084	-1.051	-1.05404	0.613629	1.06316	-0.725885	-0.854751
Impg2	cluster2	0.374059	1.8186	-1.21816	-1.36321	0.031906	0.443678	-0.110119	0.0232502
Inpp5j	cluster2	1.30543	1.86271	-0.676344	-0.26895	-0.440273	-0.461914	-0.752917	-0.567735
Irf8	cluster2	1.19886	1.78009	-0.0888516	0.174689	-0.759949	-0.728872	-0.837883	-0.738087
Itga1	cluster2	0.26767	2.22984	-0.657155	-0.895679	-0.0495066	0.249199	-0.535271	-0.609099
Itpka	cluster2	0.216514	2.17529	0.359101	0.106462	-0.799053	-0.55767	-0.697747	-0.802892
Kcnj3	cluster2	1.05049	2.04112	-0.513807	-0.637405	-0.218869	-0.446718	-0.637405	-0.637405
Kctd14	cluster2	0.52839	2.2721	-0.464744	-0.154112	-0.427337	-0.377448	-0.839555	-0.537295
Kif12	cluster2	1.28182	1.83905	-0.692769	-0.709198	-0.208817	-0.151045	-0.711394	-0.647647
Kif6	cluster2	0.98175	1.98933	-0.850235	-0.697134	0.0582949	-0.206343	-0.566459	-0.709207
Klhl22	cluster2	0.0131121	2.28925	-0.887411	-0.887411	-0.363819	0.0293736	-0.223622	0.0305264
Klk1	cluster2	0.177049	2.41521	-0.366886	-0.507174	-0.371444	-0.459077	-0.464779	-0.422898
Krt33a	cluster2	-0.0939857	0.612431	-0.756256	-0.376735	-0.380899	-0.656497	2.2334	-0.581459
Lcp1	cluster2	0.3787	2.29461	-0.0579889	-0.134438	-0.587674	-0.504673	-0.748328	-0.640208
Ldb3	cluster2	0.551429	2.29341	-0.404573	-0.310574	-0.440237	-0.448244	-0.69487	-0.546341
Ldhd	cluster2	0.95257	1.85128	-0.147837	-0.969756	-0.127113	-0.471996	0.117189	-1.20434
Lect2	cluster2	0.912855	1.32044	-0.865632	-0.882061	-0.0554969	1.2302	-0.852272	-0.808039
Lgals2	cluster2	0.555007	2.27338	-0.581711	-0.585556	-0.396549	-0.103048	-0.581359	-0.580165
Lhx1	cluster2	1.00439	2.0842	-0.558515	-0.558515	-0.558515	-0.558515	-0.558515	-0.296011
Lrfn3	cluster2	1.20502	1.61171	-0.685044	-0.643643	-0.175203	0.547855	-0.979482	-0.881212
Lrmp	cluster2	0.767012	1.65301	-1.14295	-1.14295	0.119985	0.703122	-0.255383	-0.701853
Lrrc31	cluster2	0.915062	2.00127	-0.402734	-0.589579	-0.125736	0.0075965	-0.928578	-0.877301
Ltb4r2	cluster2	-0.505855	1.8547	-0.491601	0.063917	1.17529	-0.475026	-1.07239	-0.549039
Lypd8	cluster2	0.178217	2.41433	-0.393839	-0.423664	-0.358478	-0.404034	-0.518588	-0.49394
Lyve1	cluster2	0.344737	2.34055	-0.605655	-0.0610227	-0.47099	-0.462496	-0.479469	-0.605655
Lyz1	cluster2	1.14813	1.99037	-0.594885	-0.594885	-0.286626	-0.474727	-0.594885	-0.592492
Lzts3	cluster2	1.3175	1.86669	-0.384778	-0.49526	-0.453902	-0.461944	-0.65402	-0.734283
Mab21l3	cluster2	1.01045	1.94548	-0.775164	-0.776917	-0.0958494	0.0763581	-0.782688	-0.601666
Malrd1	cluster2	0.294046	2.27077	-0.734191	-0.705168	0.0448401	0.00209124	-0.711842	-0.460548
Map3k13	cluster2	1.53838	1.58715	-0.343539	-0.506874	-0.167894	-0.329604	-0.99509	-0.782533
Matk	cluster2	0.935643	2.00092	0.0114025	-0.978233	-0.464229	-0.301791	-0.344214	-0.859501
Mep1a	cluster2	0.70405	2.24231	-0.512469	-0.590537	-0.363942	-0.510241	-0.448985	-0.52019
Mep1b	cluster2	-0.00686759	2.44793	-0.425623	-0.448248	-0.38258	-0.308628	-0.427737	-0.448248
Mesp2	cluster2	0.821616	1.94996	-0.577798	0.473409	-0.614398	-0.838577	-0.878029	-0.33618
Mfng	cluster2	0.770532	2.11831	0.0839048	-0.257337	-0.645856	-0.671724	-0.683787	-0.714046
Mgam	cluster2	0.701051	2.07407	-0.7819	-0.804157	-0.303421	0.326352	-0.694507	-0.517492
Mgll	cluster2	0.885995	2.14641	-0.579612	-0.579612	-0.288879	-0.425076	-0.579612	-0.579612
Mgst1	cluster2	1.03502	1.16314	-1.30458	0.721592	-0.194604	-0.353877	-1.43367	0.366988
Mgst2	cluster2	2.0594	1.04821	-0.628774	-0.529326	-0.389094	-0.437389	-0.486479	-0.636553
Mia	cluster2	0.202295	2.07676	-0.96123	-1.1183	0.334766	-0.0194489	-0.594026	0.0791847
Miat	cluster2	0.551723	2.2448	-0.707479	-0.716151	-0.260224	-0.485937	-0.580596	-0.0461365
Mir192	cluster2	0.771258	2.20439	-0.572311	-0.572311	-0.350207	-0.336197	-0.572311	-0.572311
Mlxipl	cluster2	1.39589	1.7058	0.0171516	-0.248217	-0.628498	-0.674121	-0.761118	-0.80689
Mpp4	cluster2	-0.183508	1.1615	-1.08985	-1.13807	-0.923625	0.999414	0.0425246	1.13161
Mrvi1	cluster2	0.198632	2.38993	-0.550105	-0.550105	-0.550105	-0.392209	-0.410929	-0.135106
Ms4a10	cluster2	0.589013	2.2851	-0.566275	-0.499928	-0.350817	-0.348813	-0.584884	-0.523397
Ms4a18	cluster2	0.338453	2.36993	-0.33491	-0.533568	-0.341364	-0.431404	-0.533568	-0.533568
Msi1	cluster2	0.385425	2.04866	-0.566323	-0.816353	-0.0363355	0.599175	-0.762023	-0.852223
Msra	cluster2	1.17167	1.90305	-0.194201	-0.12132	-0.650406	-0.593241	-0.879681	-0.635877
Mtfp1	cluster2	0.784551	1.81346	0.616404	0.0654054	-0.912299	-0.729144	-0.871732	-0.766647
Muc3	cluster2	-0.458584	2.36389	-0.458584	-0.458584	-0.458584	-0.458584	0.387619	-0.458584
Muc3a	cluster2	0.999633	1.97015	0.12675	-0.249968	-0.699447	-0.619578	-0.74284	-0.784704
Myl9	cluster2	1.86581	1.33566	-0.444123	-0.537364	-0.450053	-0.626634	-0.571479	-0.571813
Myo15b	cluster2	0.555119	2.20294	-0.658617	-0.663289	-0.254957	0.144835	-0.666334	-0.659695
Myo1a	cluster2	0.673628	2.24908	-0.269128	-0.519479	-0.477122	-0.5905	-0.516717	-0.549762
Myrfl	cluster2	-1.07975	1.60817	0.256378	-1.4036	-0.439973	-0.0377191	1.00429	0.0922109
Naprt	cluster2	0.618024	0.524541	-0.415252	-2.17865	-0.294613	0.7241	0.892195	0.129657
Ncald	cluster2	1.48912	1.71019	-0.34437	-0.298436	-0.536774	-0.697007	-0.687599	-0.635123
Nectin3	cluster2	0.931946	2.01533	-0.893623	-0.329198	-0.204375	-0.0236944	-0.725279	-0.771111
Neu2	cluster2	1.08782	1.96095	-0.168897	-0.428286	-0.258678	-0.487144	-0.865876	-0.839888
Nfasc	cluster2	0.462431	2.33783	-0.492403	-0.507004	-0.364628	-0.462855	-0.474321	-0.499045
Nid2	cluster2	-0.0248501	2.44247	-0.443211	-0.444432	-0.390732	-0.191456	-0.448453	-0.499336
Nlrp6	cluster2	0.552516	2.3082	-0.491544	-0.490035	-0.466177	-0.431265	-0.491544	-0.490154
Npc1l1	cluster2	0.151895	2.41237	-0.313053	-0.374122	-0.534389	-0.302262	-0.495288	-0.54515
Npl	cluster2	1.5189	0.754569	-0.937866	-0.527235	-0.53174	1.22085	-0.937866	-0.559616
Nr1h3	cluster2	0.670186	1.77679	-1.14135	-0.724571	0.6359	-1.07295	-0.0614763	-0.0825394
Nr1i2	cluster2	0.34397	2.37378	-0.47591	-0.47591	-0.47591	-0.47591	-0.47591	-0.338204
Nr5a2	cluster2	0.377084	2.19048	-0.74384	-0.668898	0.219713	0.0441078	-0.74384	-0.674808
Nrgn	cluster2	1.39426	1.81618	-0.612291	-0.474464	-0.516871	-0.394921	-0.612291	-0.599596
Oas1f	cluster2	0.376721	2.3657	-0.488978	-0.439554	-0.440663	-0.413096	-0.521913	-0.438213
Olfm1	cluster2	0.926555	2.0747	-0.0684649	-0.592455	-0.301704	-0.626081	-0.68642	-0.726127
Olfm4	cluster2	-0.146376	2.46611	-0.38585	-0.388196	-0.385926	-0.38337	-0.388196	-0.388196
Olfr1257	cluster2	-0.00135441	2.44968	-0.408055	-0.408055	-0.408055	-0.408055	-0.408055	-0.408055
Otc	cluster2	-0.0729656	2.45529	-0.313395	-0.31611	-0.438204	-0.438204	-0.438204	-0.438204
P3h3	cluster2	0.39447	2.06893	-0.634718	-0.181604	-0.0525638	0.384352	-1.08855	-0.890315
P4htm	cluster2	1.63229	1.49835	-1.03034	-0.649379	-0.348099	-0.596574	-0.285295	-0.220949
Pard3b	cluster2	0.473049	1.96662	-0.680921	-0.616372	-0.54795	0.761475	-1.04245	-0.313458
Pbld1	cluster2	1.1904	1.81237	-0.942099	-0.407453	0.115462	-0.379964	-0.446611	-0.942099
Pbld2	cluster2	0.739032	2.17446	-0.634287	-0.724963	-0.151008	-0.186687	-0.605797	-0.61075
Pcbd1	cluster2	1.11498	1.74893	-0.784871	-0.359998	0.0654139	0.166538	-1.06843	-0.882555
Pclo	cluster2	0.932569	2.04394	-0.857955	-0.806672	-0.531394	-0.111575	-0.488194	-0.180718
Pde1b	cluster2	-0.0613165	2.43439	-0.461698	-0.461698	-0.0645785	-0.461698	-0.461698	-0.461698
Pde1c	cluster2	0.455677	2.34038	-0.46725	-0.371364	-0.495985	-0.480581	-0.471212	-0.509663
Pde3b	cluster2	0.851703	1.94145	-0.719779	-0.79978	-0.00759866	0.314297	-0.782315	-0.797981
Pde8b	cluster2	1.44605	1.70365	-0.457299	-0.166159	-0.745438	-0.284859	-0.83181	-0.66413
Pdzk1ip1	cluster2	0.309289	1.46186	-0.563942	-0.565125	0.767491	0.882436	-1.40631	-0.885699
Peg13	cluster2	0.445959	0.791705	0.421374	-1.67481	-0.399742	-0.0370935	1.4363	-0.98369
Pgc	cluster2	-0.244766	2.42844	-0.115908	-0.126354	-0.479871	-0.595992	-0.269561	-0.595992
Phf21b	cluster2	1.08877	1.90993	-0.0751868	-0.438109	-0.374758	-0.231656	-1.00921	-0.869781
Pik3c2g	cluster2	0.741307	2.22569	-0.413253	-0.545674	-0.396979	-0.476714	-0.567186	-0.567186
Pinlyp	cluster2	0.532273	1.69494	-0.817348	-0.982966	0.967465	-0.479788	-1.01638	0.101807
Pipox	cluster2	1.95346	1.2229	-0.515451	-0.569331	-0.491136	-0.486204	-0.544908	-0.569331
Pitx1	cluster2	0.808962	1.87789	0.0953582	0.364138	-0.804039	-0.421619	-1.02614	-0.89455
Piwil2	cluster2	-0.447393	2.0684	0.591321	0.318191	-0.674874	-0.936484	-0.85692	-0.0622433
Pklr	cluster2	1.06094	1.90309	-0.746336	-0.734734	-0.147032	0.154298	-0.746896	-0.743326
Pla2g3	cluster2	1.05871	2.02406	-0.367632	-0.244489	-0.532029	-0.64016	-0.809734	-0.488728
Pla2g5	cluster2	1.13675	1.99058	-0.38279	-0.328107	-0.562356	-0.479615	-0.700352	-0.674112
Plcb2	cluster2	1.07583	1.97543	-0.750445	-0.343447	-0.347913	-0.10856	-0.750445	-0.750445
Plcd4	cluster2	1.06129	1.85862	-0.527623	-0.242864	0.219409	-0.470103	-1.02043	-0.878302
Plcl2	cluster2	-0.235498	1.60965	-0.931127	-0.967651	0.155981	1.38721	-0.305856	-0.712718
Pld1	cluster2	-0.0987826	1.84642	-1.35853	-1.12396	0.0922142	0.664944	0.0918282	-0.114139
Pld6	cluster2	1.42953	1.66349	0.111755	-0.585521	-0.441503	-0.881208	-0.543544	-0.753004
Pnliprp1	cluster2	0.0700862	1.35581	-0.850046	-0.850046	0.500655	1.43963	-0.850046	-0.816046
Pnliprp2	cluster2	0.0775728	1.979	-0.760416	-0.750141	0.0810509	0.886094	-0.751681	-0.761478
Pou2af1	cluster2	1.12004	2.02428	-0.524054	-0.524054	-0.524054	-0.524054	-0.524054	-0.524054
Pou2f3	cluster2	0.804496	2.13144	-0.637623	-0.860223	-0.214118	-0.173363	-0.658414	-0.392189
Ppp1r14d	cluster2	0.227824	2.37563	-0.294747	-0.137838	-0.448941	-0.501011	-0.629133	-0.591788
Prap1	cluster2	-0.480782	2.41746	-0.00156075	-0.0119874	-0.480782	-0.480782	-0.480782	-0.480782
Prkar2b	cluster2	0.614264	2.15715	-0.194265	0.148171	-0.639254	-0.512441	-0.773949	-0.799671
Prr22	cluster2	1.31554	1.72851	-0.360365	-1.04866	0.0186028	-0.248369	-0.739064	-0.666193
Ptgds	cluster2	1.54924	1.66313	-0.286373	-0.472088	-0.544704	-0.529434	-0.697664	-0.6821
Ptgr1	cluster2	0.806615	1.91879	-1.01083	-0.0443785	-0.132856	0.117133	-1.17641	-0.478069
Pthlh	cluster2	1.07267	1.94213	-0.0498878	-0.753641	-0.299567	-0.315004	-0.945564	-0.65114
Ptprt	cluster2	1.22447	1.87241	0.0420001	-0.574033	-0.699567	-0.52661	-0.688332	-0.650343
Pycard	cluster2	-0.907493	0.337026	-0.878137	-0.904161	-0.338379	0.0786742	1.99218	0.620286
RP23-109A3.9	cluster2	1.08243	1.92938	-0.652211	-0.436842	-0.548127	0.152427	-0.763528	-0.763528
RP23-114G13.4	cluster2	0.815091	2.07237	-0.646493	-0.723364	-0.182156	0.115205	-0.74825	-0.702403
RP23-114G13.5	cluster2	0.630942	2.0353	-0.760433	-0.844462	0.293725	0.106238	-0.768282	-0.693024
RP23-118K16.6	cluster2	1.57391	1.64679	-0.463476	-0.612934	-0.612934	-0.305488	-0.612934	-0.612934
RP23-121J14.4	cluster2	0.899796	1.81423	0.199589	0.133121	-1.27731	-0.261243	-0.707659	-0.800517
RP23-127L4.1	cluster2	0.685511	1.7036	-1.08759	-0.91312	-0.0261718	0.790565	-0.977051	-0.175738
RP23-128A23.3	cluster2	0.429121	2.34282	-0.413338	-0.475685	-0.50592	-0.373556	-0.377322	-0.626125
RP23-128G10.6	cluster2	0.0195472	2.44598	-0.422006	-0.422006	-0.422006	-0.355494	-0.422006	-0.422006
RP23-128L6.4	cluster2	0.611381	2.23002	-0.507715	-0.840323	-0.242318	-0.151343	-0.510946	-0.588754
RP23-132B15.4	cluster2	0.345427	2.07208	-1.08963	-0.501083	-0.427134	-0.273842	-0.727538	0.601722
RP23-134H19.3	cluster2	1.41505	1.50357	-0.957225	-1.04663	0.158606	0.101025	-0.598029	-0.576366
RP23-134H19.4	cluster2	0.526922	2.11008	-0.611774	-0.846425	0.0616809	0.239636	-0.633692	-0.846425
RP23-146A22.3	cluster2	-0.257743	2.46906	-0.422339	-0.257273	-0.340711	-0.422339	-0.422339	-0.346314
RP23-181J14.2	cluster2	0.702432	2.24226	-0.44239	-0.474647	-0.513549	-0.365381	-0.594849	-0.553876
RP23-182N12.1	cluster2	1.14485	1.99837	-0.587877	-0.394801	-0.39692	-0.587877	-0.587877	-0.587877
RP23-184B11.2	cluster2	0.713255	2.24139	-0.491805	-0.417831	-0.466579	-0.483023	-0.547705	-0.547705
RP23-187B11.5	cluster2	1.12996	1.89474	-0.80804	-0.621547	-0.219967	0.0594501	-0.797674	-0.636929
RP23-187B11.8	cluster2	1.53463	1.54581	-0.812258	-0.746461	0.0507292	-0.244265	-0.881049	-0.447137
RP23-18M2.1	cluster2	0.992895	2.09742	-0.497572	-0.483272	-0.445939	-0.463066	-0.598847	-0.601621
RP23-19B6.1	cluster2	0.415167	2.35103	-0.371671	-0.506676	-0.506676	-0.367818	-0.506676	-0.506676
RP23-204P24.2	cluster2	0.163518	2.34976	-0.534223	-0.534223	0.157833	-0.534223	-0.534223	-0.534223
RP23-207L14.2	cluster2	0.337005	1.8289	-1.4712	-0.140104	0.220489	-0.196116	-1.03206	0.453089
RP23-238I12.3	cluster2	0.39213	2.23232	-0.101947	0.13885	-0.684566	-0.728953	-0.789353	-0.458485
RP23-239F11.1	cluster2	0.200552	2.41278	-0.435556	-0.435556	-0.435556	-0.435556	-0.435556	-0.435556
RP23-260J11.3	cluster2	0.970384	2.11016	-0.486076	-0.569143	-0.488775	-0.398269	-0.569143	-0.569143
RP23-260J11.4	cluster2	0.86493	2.16934	-0.467024	-0.46934	-0.485189	-0.479623	-0.559654	-0.573436
RP23-268A17.3	cluster2	-0.353553	2.47487	-0.353553	-0.353553	-0.353553	-0.353553	-0.353553	-0.353553
RP23-269E2.4	cluster2	0.353908	2.37011	-0.413704	-0.492595	-0.339939	-0.492595	-0.492595	-0.492595
RP23-281F13.1	cluster2	1.51392	1.69215	-0.215578	-0.517119	-0.606762	-0.593537	-0.638137	-0.634932
RP23-281H4.5	cluster2	1.20469	1.89147	-0.0859335	-0.302174	-0.560908	-0.832439	-0.674134	-0.640574
RP23-281H4.6	cluster2	-0.114409	1.54953	-0.0944726	-0.906763	1.45093	-0.071291	-0.906763	-0.906763
RP23-281M13.2	cluster2	0.745397	1.53507	-1.03294	-0.292104	0.497708	0.651379	-1.20907	-0.895433
RP23-285N14.1	cluster2	0.166903	1.55146	-1.11992	0.669432	0.0561979	0.771906	-1.2313	-0.864677
RP23-304A10.2	cluster2	0.355864	2.37149	-0.489246	-0.460021	-0.402533	-0.397063	-0.489246	-0.489246
RP23-313J14.7	cluster2	1.37085	1.80847	-0.228323	-0.460891	-0.613794	-0.474572	-0.725692	-0.676054
RP23-319B15.9	cluster2	0.642756	2.03219	0.0113872	0.178627	-0.77111	-1.00344	-0.883613	-0.206789
RP23-320E6.5	cluster2	0.42251	2.20853	-0.74795	-0.74795	0.0259993	-0.74795	-0.506209	0.0930157
RP23-326P7.11	cluster2	-0.365822	1.90751	0.207236	-0.911424	0.170891	0.814454	-0.911424	-0.911424
RP23-346I1.1	cluster2	1.83808	1.15145	-0.661602	-0.665791	0.263644	-0.392037	-0.679587	-0.854158
RP23-346L20.4	cluster2	0.65591	2.03007	-1.12909	-0.508609	-0.431384	0.399286	-0.671246	-0.344933
RP23-346N8.2	cluster2	0.353231	1.50729	-0.507366	-0.910504	0.244885	1.25298	-0.924791	-1.01573
RP23-348A6.1	cluster2	1.08877	1.47849	-0.618163	-0.937785	0.917642	-0.773413	-0.937785	-0.217753
RP23-350M23.5	cluster2	0.304554	1.10912	-0.834163	-0.324517	-0.372075	-1.12618	-0.539486	1.78275
RP23-354L18.8	cluster2	1.50022	1.69202	-0.256383	-0.490671	-0.823592	-0.590233	-0.412209	-0.619146
RP23-355N20.7	cluster2	0.30893	2.08688	0.341777	-0.809531	-0.811583	0.183323	-0.30323	-0.996563
RP23-360L4.2	cluster2	0.576389	2.28165	-0.457698	-0.575818	-0.461536	-0.211346	-0.575818	-0.575818
RP23-360L4.3	cluster2	0.642997	2.26828	-0.438258	-0.34972	-0.530824	-0.530824	-0.530824	-0.530824
RP23-360O1.2	cluster2	1.57106	1.40599	-0.841373	-0.60183	-0.246448	0.308271	-0.965185	-0.630483
RP23-366O14.1	cluster2	0.475491	2.31306	-0.29509	-0.251075	-0.526335	-0.476283	-0.595653	-0.644112
RP23-366O14.7	cluster2	0.362005	2.36055	-0.43959	-0.296023	-0.517077	-0.358115	-0.589688	-0.522061
RP23-379C1.5	cluster2	1.7164	1.51344	-0.445082	-0.583792	-0.449589	-0.583792	-0.583792	-0.583792
RP23-37G19.2	cluster2	0.190435	2.41437	-0.424004	-0.4458	-0.436455	-0.384787	-0.454598	-0.45916
RP23-37L2.3	cluster2	1.30871	1.8691	-0.26084	-0.459121	-0.61221	-0.58002	-0.595432	-0.670187
RP23-396G1.4	cluster2	1.1238	1.88242	-0.859295	0.022147	-0.866654	-0.153873	-0.67509	-0.473459
RP23-3G8.7	cluster2	0.445346	2.27594	-0.589756	0.101333	-0.595526	-0.584688	-0.445331	-0.607321
RP23-403G9.9	cluster2	0.188843	2.22023	-0.304983	-0.064823	-0.076116	-0.0119008	-1.09414	-0.857105
RP23-406N5.8	cluster2	-0.260908	1.5794	-1.00989	1.08688	-0.60297	0.486738	-1.27896	-0.000293293
RP23-430H1.2	cluster2	0.876813	2.10845	-0.802378	-0.254437	-0.227934	-0.544901	-0.7517	-0.403916
RP23-440B15.1	cluster2	1.11795	2.02412	-0.526905	-0.546807	-0.508988	-0.45199	-0.553672	-0.553708
RP23-445E16.1	cluster2	0.479269	2.03513	0.6783	-0.513431	-0.737087	-0.841246	-0.395821	-0.705112
RP23-459I1.1	cluster2	0.736249	1.94623	-0.814026	-0.593889	0.484438	-0.793382	-0.0800575	-0.885565
RP23-465J20.1	cluster2	0.968963	2.05496	-0.211653	-0.209233	-0.652851	-0.462733	-0.783137	-0.704311
RP23-467K15.2	cluster2	0.875272	1.48114	-1.36156	-1.08295	0.196815	0.294812	-0.836769	0.433235
RP23-477O13.1	cluster2	1.00608	1.99037	-0.0345939	-0.150586	-0.760274	-0.773168	-0.710155	-0.567668
RP23-47L13.1	cluster2	1.44922	1.14059	-1.25123	-1.25123	-0.103324	0.375857	-0.534142	0.174261
RP23-64O4.4	cluster2	1.07771	2.04814	-0.567824	-0.542436	-0.442276	-0.46105	-0.567824	-0.544438
RP23-67J22.4	cluster2	0.216276	2.22217	-0.74526	-0.711926	0.0204238	0.307735	-0.638342	-0.671075
RP23-81N4.4	cluster2	0.146264	1.12795	-0.549456	1.77169	-0.223133	-0.333837	-0.635433	-1.30405
RP23-91H23.2	cluster2	0.94057	1.90814	0.199506	-0.102486	-0.87308	-0.752742	-0.325267	-0.994645
RP23-95L9.4	cluster2	1.51139	1.69295	-0.322048	-0.725256	-0.437964	-0.510099	-0.468336	-0.74064
RP24-142A23.1	cluster2	1.35808	1.69333	-0.746598	-0.752138	-0.87803	0.177171	-0.42416	-0.427656
RP24-159L15.3	cluster2	0.0458468	1.82449	-0.960467	-1.24861	-0.510925	-0.365108	0.440895	0.773876
RP24-173L14.1	cluster2	0.477773	2.31856	-0.4594	-0.462397	-0.597146	-0.455469	-0.597146	-0.224777
RP24-173L14.2	cluster2	1.32383	1.86553	-0.383846	-0.501581	-0.510125	-0.444853	-0.688461	-0.660493
RP24-173L14.5	cluster2	0.940799	2.12507	-0.424943	-0.428898	-0.526781	-0.479246	-0.606725	-0.599279
RP24-183K24.1	cluster2	1.3067	1.87812	-0.29593	-0.568466	-0.570117	-0.521176	-0.579487	-0.649637
RP24-183K24.2	cluster2	1.478	1.75067	-0.59794	-0.599388	-0.535707	-0.527583	-0.483475	-0.484572
RP24-216B14.1	cluster2	-0.290685	2.13942	-0.582836	0.262372	-0.955393	-0.541265	-0.61731	0.585703
RP24-225E14.3	cluster2	0.299816	2.3542	-0.436224	-0.21025	-0.53934	-0.230515	-0.510633	-0.727049
RP24-233B16.6	cluster2	0.709332	2.23868	-0.339388	-0.548094	-0.504286	-0.449902	-0.53217	-0.574167
RP24-239E14.2	cluster2	0.908738	0.915756	-0.922427	-1.40928	0.718404	0.929094	-1.0545	-0.0857872
RP24-260I8.2	cluster2	0.0881096	2.25647	-0.94445	-0.94445	-0.261685	-0.218618	0.0152169	0.00940278
RP24-272N10.3	cluster2	0.841087	2.15479	-0.223657	-0.524264	-0.651377	-0.629736	-0.348651	-0.618192
RP24-280K5.4	cluster2	0.861403	1.68223	-0.599504	-0.97629	0.846431	-0.201212	-0.97629	-0.636767
RP24-287C2.2	cluster2	1.1777	1.96374	-0.344105	-0.473494	-0.527407	-0.466738	-0.795376	-0.534324
RP24-315D19.3	cluster2
RP24-318O6.3	cluster2	-0.225422	2.45337	-0.339906	-0.222727	-0.634334	-0.316236	-0.417375	-0.297369
RP24-401C17.4	cluster2	0.610785	2.15586	-0.745169	-0.587356	-0.10433	0.12004	-0.761338	-0.688491
RP24-503A2.8	cluster2	1.17562	1.90499	-0.072992	-0.297924	-0.853076	-0.520218	-0.710073	-0.626326
RP24-530N5.3	cluster2	1.00904	1.91548	0.140416	-0.378446	-0.97888	-0.94288	-0.453834	-0.310893
RP24-544H3.1	cluster2	1.07206	2.00467	-0.819249	-0.468702	-0.736248	-0.49017	-0.299547	-0.262814
RP24-556H22.2	cluster2	0.686546	2.25249	-0.427553	-0.520197	-0.43202	-0.470761	-0.52348	-0.565024
RP24-573N21.3	cluster2	-0.237474	1.8005	-0.856578	-1.30594	0.762674	-0.131049	-0.591926	0.559792
RP24-69M4.6	cluster2	1.58013	1.33013	-0.713232	-0.526652	0.249336	-1.28483	-0.44664	-0.18825
RP24-89C18.1	cluster2	0.503998	1.27184	-0.111043	-1.07975	-0.830608	-1.35875	0.549986	1.05433
Rab27a	cluster2	-0.102806	2.21394	-0.596153	0.694123	-0.583223	-0.463711	-0.681548	-0.480624
Rab30	cluster2	1.05198	1.91409	-0.570278	-1.2184	-0.0900496	-0.253912	-0.417451	-0.415982
Rab33a	cluster2	-0.587183	2.1211	-0.122386	0.282104	-0.594225	-0.99584	-0.648201	0.54463
Rab36	cluster2	1.15129	1.74267	-0.89961	0.0904339	0.146768	-0.442332	-0.860834	-0.92839
Rab3c	cluster2	0.68837	2.22011	-0.547528	-0.636078	-0.207712	-0.271768	-0.609318	-0.636078
Rab3d	cluster2	0.699036	2.0089	-1.01332	-0.729126	0.0562751	0.26409	-0.549122	-0.73673
Rap1gapos	cluster2	1.20315	1.92835	-0.382078	-0.404864	-0.31695	-0.491509	-0.735029	-0.801066
Rarb	cluster2	1.34234	1.3042	-0.672143	-1.07155	-0.19327	-0.515811	0.79054	-0.984294
Rassf2	cluster2	0.546313	2.30182	-0.300817	-0.407116	-0.535169	-0.503589	-0.538006	-0.563439
Rcn1	cluster2	0.23811	2.38377	-0.592829	-0.426167	-0.386787	-0.183956	-0.592829	-0.439309
Reg3g	cluster2	0.711863	2.21569	-0.615392	-0.294018	-0.338404	-0.358195	-0.697981	-0.62356
Rgag4	cluster2	0.528765	2.24779	-0.138031	-0.456989	-0.65217	-0.116374	-0.744023	-0.668968
Rgmb	cluster2	0.379808	2.3477	-0.431103	-0.536686	-0.317544	-0.261207	-0.633735	-0.547237
Rnf144a	cluster2	0.473751	1.04165	0.0481188	-0.943332	-0.953746	0.602518	1.18641	-1.45537
Ros1	cluster2	0.48923	2.24552	-0.5812	-0.5812	-0.5812	0.171253	-0.5812	-0.5812
Rspo4	cluster2	0.073057	2.34525	-0.436329	-0.546985	-0.0362809	-0.754454	0.0146395	-0.658899
Runx1t1	cluster2	0.552849	2.30557	-0.510757	-0.510757	-0.444823	-0.370572	-0.510757	-0.510757
Scg5	cluster2	0.512877	2.30749	-0.570087	-0.492512	-0.26319	-0.570087	-0.354406	-0.570087
Scml4	cluster2	0.791252	2.09719	-0.569494	-0.745323	-0.222194	0.0876671	-0.678751	-0.760347
Scn3a	cluster2	0.133046	2.42283	-0.461132	-0.438701	-0.371139	-0.315743	-0.484582	-0.484582
Sct	cluster2	1.0613	1.93531	-0.707458	-0.659517	0.193424	-0.430227	-0.707458	-0.685378
Sdpr	cluster2	0.93984	1.891	-0.673948	-0.0838716	-0.707128	0.0328561	-1.24719	-0.151562
Sdr16c6	cluster2	0.431786	2.33898	-0.357079	-0.285496	-0.550791	-0.510943	-0.515667	-0.550791
Sdsl	cluster2	0.625473	2.05285	-0.835259	-0.479024	0.0902329	0.218998	-0.912337	-0.760932
Selm	cluster2	0.32813	2.27274	-0.378783	-0.0816615	-0.580314	0.0103049	-0.726733	-0.843688
Sema4a	cluster2	1.22596	1.85677	-0.345033	-0.159258	-0.456618	-0.347599	-0.916662	-0.857564
Sepp1	cluster2	0.79326	2.17862	-0.634807	-0.489747	-0.391979	-0.213552	-0.545973	-0.695826
Serpinf2	cluster2	0.65216	2.1974	-0.672756	-0.735983	-0.437298	0.0308839	-0.628216	-0.406194
Sfta2	cluster2	0.884096	2.13131	-0.61914	-0.567026	-0.301897	-0.248329	-0.626862	-0.652147
Sftpd	cluster2	-0.0541825	1.49211	-1.11833	0.742568	-0.246404	0.824853	-1.48428	-0.156333
Shisa2	cluster2	1.33428	1.70604	-0.73961	-0.727277	-0.110574	0.094074	-0.771957	-0.784973
Siglec15	cluster2	1.09335	2.00007	-0.635102	-0.707557	-0.406231	-0.163785	-0.665799	-0.514949
Sirpa	cluster2	0.56351	0.463501	-0.865112	-0.721842	1.96885	0.189342	-0.865112	-0.73314
Sis	cluster2	0.109377	2.42889	-0.457347	-0.457347	-0.336896	-0.371981	-0.457347	-0.457347
Slc12a8	cluster2	0.649575	2.22881	-0.379742	-0.56667	-0.443027	-0.122613	-0.697613	-0.668717
Slc14a1	cluster2	0.873204	2.15136	-0.47566	-0.683747	-0.507872	-0.363389	-0.371443	-0.622453
Slc16a12	cluster2	0.566736	2.29369	-0.358376	-0.598651	-0.425884	-0.595646	-0.386277	-0.495589
Slc16a7	cluster2	1.06936	1.95383	-0.509516	-0.0143497	-0.297393	-0.631937	-0.956753	-0.613237
Slc17a1	cluster2	0.650645	2.00338	-0.71183	-0.71183	-0.518777	0.622172	-0.71183	-0.621929
Slc17a4	cluster2	0.367774	2.13083	-0.468687	-0.775408	-0.220567	0.510469	-0.799794	-0.744623
Slc1a1	cluster2	0.777911	2.13901	-0.595185	-0.100234	-0.360236	-0.582299	-0.929735	-0.34923
Slc22a1	cluster2	1.37708	1.7898	-0.298778	-0.221857	-0.632739	-0.635652	-0.752554	-0.625306
Slc27a2	cluster2	1.03022	2.06801	-0.371472	-0.376556	-0.576871	-0.563072	-0.605129	-0.605129
Slc28a2	cluster2	0.495554	1.66178	1.22478	-0.316551	-0.860536	-0.860536	-0.7345	-0.609991
Slc2a5	cluster2	0.437771	2.34328	-0.540968	-0.540968	-0.46906	-0.349857	-0.406206	-0.473995
Slc30a10	cluster2	1.28618	1.86326	-0.438857	-0.692403	-0.692403	-0.170839	-0.462539	-0.692403
Slc35g2	cluster2	1.1624	1.88524	-0.304277	-1.02624	-0.210082	-0.326999	-0.364597	-0.815439
Slc39a2	cluster2	1.07174	1.91536	-0.68399	-1.13187	-0.109919	-0.505897	-0.353586	-0.201842
Slc43a1	cluster2	-0.0231852	2.33244	-0.148104	-0.570014	-0.515254	0.25218	-0.637709	-0.690354
Slc4a8	cluster2	0.248504	2.07818	-0.572527	-0.150306	-0.913921	0.283857	-1.14987	0.176077
Slc5a1	cluster2	0.37116	2.36862	-0.449213	-0.464432	-0.459958	-0.438026	-0.475062	-0.453087
Slc6a7	cluster2	0.567407	2.30255	-0.429755	-0.47447	-0.491836	-0.473138	-0.500377	-0.500377
Slc7a9	cluster2	0.819753	2.167	-0.586392	-0.497363	-0.399748	-0.20976	-0.663003	-0.630488
Smim24	cluster2	1.22697	1.47223	-0.327378	-0.935087	0.774165	-0.897891	-0.853982	-0.459024
Smoc2	cluster2	1.20607	1.82037	0.0114174	-0.392342	-0.977286	-0.870981	-0.246855	-0.550398
Soat2	cluster2	1.04801	2.00766	-0.298788	-0.521095	-0.297749	-0.310042	-0.803408	-0.824582
Sorbs3	cluster2	0.754662	1.3105	-0.933678	-0.941582	0.464391	1.08248	-1.04033	-0.696443
Sord	cluster2	0.524499	2.31651	-0.460194	-0.393541	-0.482203	-0.447294	-0.530446	-0.527328
Sox6	cluster2	0.725812	2.23051	-0.502081	-0.519959	-0.441065	-0.338958	-0.579316	-0.57494
Spa17	cluster2	1.06409	1.97422	-0.378645	-0.0270584	-0.631688	-0.471566	-0.897346	-0.632008
Spag17	cluster2	1.31304	1.86381	-0.542889	-0.314693	-0.435228	-0.536081	-0.781468	-0.566484
Spink4	cluster2	0.280313	2.3915	-0.426866	-0.393428	-0.434294	-0.404035	-0.50964	-0.50355
Ssx2ip	cluster2	0.757806	2.02809	0.0971863	-0.577786	-0.155686	-0.235184	-1.12642	-0.788003
St18	cluster2	0.168838	2.41308	-0.49535	-0.496699	-0.377313	-0.461673	-0.473021	-0.277861
St5	cluster2	0.766923	1.91412	-1.05099	-1.2034	0.0720572	-0.133487	-0.412303	0.0470846
St6galnac2	cluster2	1.24192	1.89627	-0.163786	-0.409597	-0.636917	-0.522647	-0.724906	-0.680343
Stard13	cluster2	1.18933	1.94994	-0.451479	-0.217405	-0.611138	-0.670921	-0.559264	-0.629064
Stard6	cluster2	0.568878	0.36286	-1.34751	-0.597873	0.307419	-0.559351	-0.624838	1.89042
Stard9	cluster2	1.12816	1.8954	-0.0313624	-0.346676	-0.991339	-0.322456	-0.524355	-0.807375
Stk26	cluster2	0.308723	2.06123	0.108711	0.149651	-1.34357	-0.808934	-0.394525	-0.0812904
Stra6l	cluster2	0.823978	2.14439	-0.124842	-0.302315	-0.658309	-0.637489	-0.636736	-0.608675
Sult1b1	cluster2	0.959942	2.06089	-0.552441	-0.725194	-0.0566316	-0.547511	-0.725194	-0.413857
Sult1d1	cluster2	0.088557	2.40756	-0.488449	-0.488449	-0.488449	-0.0538739	-0.488449	-0.488449
Tac1	cluster2	0.184879	2.40844	-0.490918	-0.490918	-0.372132	-0.26542	-0.490918	-0.483015
Tac4	cluster2	1.02422	1.79288	-0.10218	0.452389	-0.804484	-0.88175	-0.739184	-0.741889
Tbc1d21	cluster2	0.875518	2.04429	-0.343175	0.109215	-0.663611	-0.816146	-0.816146	-0.38995
Tfpi2	cluster2	0.787915	2.20113	-0.536979	-0.536979	-0.536979	-0.304147	-0.536979	-0.536979
Th	cluster2	1.50484	1.7013	-0.334272	-0.458344	-0.464349	-0.545295	-0.599876	-0.803999
Thap8	cluster2	-0.0970078	2.11052	-0.0550887	0.325457	-0.523706	-1.3239	0.172491	-0.608773
Tldc2	cluster2	0.1627	1.77885	0.200822	0.167027	0.150356	0.24515	-1.35246	-1.35246
Tm4sf5	cluster2	-0.246746	2.42414	-0.469353	-0.469353	-0.41125	0.111271	-0.469353	-0.469353
Tm6sf2	cluster2	-0.415784	0.469594	-1.17449	-1.41411	0.66519	-0.415077	1.10448	1.18019
Tmed6	cluster2	1.15474	1.98848	-0.595694	-0.597398	-0.411007	-0.345303	-0.599113	-0.594707
Tmem237	cluster2	0.87771	1.8324	0.482758	0.0277223	-0.821401	-0.773608	-0.665002	-0.96058
Tmem246	cluster2	-0.178773	2.38124	-0.423959	-0.554191	-0.223913	0.198298	-0.637908	-0.560792
Tnfsf10	cluster2	0.855836	2.15443	-0.296995	-0.569978	-0.565792	-0.635073	-0.621845	-0.320581
Tnnt1	cluster2	1.1654	1.75366	-0.117098	0.104627	-0.803739	-0.171103	-0.946036	-0.985706
Tox	cluster2	0.651436	2.21685	-0.591998	-0.610322	-0.344527	-0.0426321	-0.644679	-0.63413
Tph1	cluster2	0.771816	2.01657	-0.801979	-0.78403	-0.312372	0.395245	-0.633601	-0.651645
Trim71	cluster2	0.884568	2.15851	-0.460343	-0.462748	-0.570866	-0.457189	-0.570866	-0.52107
Tsga10ip	cluster2	1.14444	1.96031	-0.223627	-0.271406	-0.757547	-0.680316	-0.601211	-0.570637
Tspo2	cluster2	-0.180017	2.31533	-0.625414	-0.778902	0.260608	0.0104408	-0.361447	-0.640594
Tspyl4	cluster2	0.375208	1.96128	-1.36058	-0.831741	-0.366039	0.0667447	0.477037	-0.321908
Ttr	cluster2	1.41537	1.80596	-0.550709	-0.550709	-0.550709	-0.467786	-0.550709	-0.550709
Tubal3	cluster2	0.386162	2.05957	-0.780592	-1.18267	-0.404644	0.471533	-0.453628	-0.0957334
Tubb3	cluster2	1.13222	2.01434	-0.537702	-0.519988	-0.584078	-0.555476	-0.493394	-0.455921
Tubg2	cluster2	1.51082	1.60304	-0.360246	-0.0525977	-0.535452	-0.390242	-0.875617	-0.899699
Ugt2b34	cluster2	0.655168	2.25383	-0.571168	-0.505183	-0.340566	-0.312554	-0.600312	-0.579219
Ugt2b35	cluster2	0.692916	2.2439	-0.55868	-0.531347	-0.418849	-0.322962	-0.559285	-0.545694
Upb1	cluster2	1.18749	1.96439	-0.587697	-0.688942	-0.395077	-0.37654	-0.597154	-0.506478
Upk3b	cluster2	0.416304	1.90131	-0.375828	-1.35945	0.338721	0.229701	-0.132224	-1.01853
Urad	cluster2	1.24844	1.77408	0.0732157	-0.0950197	-0.742434	-0.669754	-0.699014	-0.889517
Uros	cluster2	0.221985	1.52468	-1.29655	-1.60329	0.339106	0.431041	0.204457	0.178571
Ush1c	cluster2	0.966317	2.11303	-0.554786	-0.550663	-0.456923	-0.407402	-0.554786	-0.554786
Vgf	cluster2	0.484199	2.20122	-0.736869	-0.739795	0.256299	-0.410282	-0.668149	-0.38662
Vsig1	cluster2	0.0317137	2.01578	-0.800222	-0.589695	-0.160146	0.937796	-0.796609	-0.638617
Vsig2	cluster2	0.93632	2.09275	-0.651292	-0.651846	-0.405979	-0.127234	-0.630604	-0.56211
Wnt3	cluster2	0.316108	2.38167	-0.470407	-0.49069	-0.412672	-0.355567	-0.481907	-0.486534
Wnt9b	cluster2	0.350464	2.37198	-0.476526	-0.476526	-0.339818	-0.476526	-0.476526	-0.476526
X.165403154-166679264.1	cluster2	0.417296	2.28808	-0.840743	-0.0846681	-0.219475	-0.4381	-0.618384	-0.504007
Xpnpep2	cluster2	0.152413	2.42141	-0.376248	-0.479976	-0.404708	-0.39996	-0.432957	-0.479976
Zfp365	cluster2	0.705567	1.81846	-0.769999	0.12094	-0.369711	-0.981455	-1.08371	0.559906
Zfp872	cluster2	1.32509	1.51225	-1.06647	-0.545077	-0.138263	0.468482	-0.969826	-0.586192
Zkscan16	cluster2	1.45474	1.52772	-0.734701	-0.734701	-0.46325	0.419593	-0.734701	-0.734701
Zswim5	cluster2	1.39091	1.66443	-0.590964	-0.3288	-0.282761	-0.0189229	-1.11159	-0.722304
AC079042.1	cluster3	1.21284	0.544076	0.707911	1.15819	-0.982939	-1.11645	-0.669415	-0.85422
AC083948.7	cluster3	0.766024	1.81573	0.604882	-0.166772	-0.645912	-0.271242	-0.948551	-1.15416
AC111124.2	cluster3	1.3194	1.64693	-0.891245	-0.749823	0.256465	-0.385406	-0.958967	-0.23735
AC116772.2	cluster3	1.09865	2.00613	-0.223744	-0.364875	-0.625498	-0.662835	-0.593532	-0.634296
AC118721.1	cluster3	0.856519	1.25149	0.930226	0.615014	-1.10045	-1.04636	-0.842825	-0.663608
AC121823.7	cluster3	0.0269773	2.44514	-0.41936	-0.419767	-0.383792	-0.389983	-0.429581	-0.429632
AC122844.3	cluster3	0.656327	2.14614	-0.535829	-0.740378	-0.146667	0.10117	-0.740378	-0.740378
AC163993.1	cluster3	1.13249	0.987752	0.883473	-0.00314311	-0.347938	0.0510075	-1.65412	-1.04952
Abca14	cluster3	1.14825	1.9338	-0.675353	-0.534675	-0.536218	0.0148983	-0.675353	-0.675353
Abcb1a	cluster3	0.546416	2.29834	-0.622624	-0.314485	-0.449786	-0.365507	-0.545669	-0.546683
Abcc12	cluster3	-0.424547	1.93488	0.623679	0.584488	-0.181722	-0.648233	-0.71099	-1.17756
Abcc3	cluster3	1.42222	0.75533	0.212307	1.06048	-0.448352	-0.856229	-1.05285	-1.0929
Ablim1	cluster3	1.02136	0.873129	0.194322	1.03652	-1.19579	-0.163556	-1.61318	-0.152802
Abo	cluster3	0.883561	1.73946	0.620181	-0.183705	-0.193795	-0.94221	-0.961316	-0.962177
Acnat1	cluster3	1.2121	1.61333	-0.23956	0.0604367	-1.01789	-1.15953	0.199375	-0.668267
Acp5	cluster3	1.68516	1.13565	-0.793957	-0.622834	0.411896	0.0179774	-0.935434	-0.898458
Acsm3	cluster3	0.829136	1.28693	0.498917	1.02078	-1.06405	-0.873812	-0.967826	-0.730075
Adam33	cluster3	1.12035	1.56485	-0.0448185	-1.19186	-0.435159	-1.26829	-0.019362	0.274275
Adgrb3	cluster3	1.01772	1.79299	-1.03451	-0.34848	-1.03451	0.408092	-0.398725	-0.402577
Adh1	cluster3	0.147031	2.42043	-0.469996	-0.469996	-0.347596	-0.339875	-0.469996	-0.469996
Afm	cluster3	2.09036	1.00563	-0.429094	-0.558399	-0.433295	-0.558399	-0.558399	-0.558399
Agr2	cluster3	0.296944	2.28003	0.207107	-0.247421	-0.631343	-0.617359	-0.641876	-0.646086
Akr1c13	cluster3	0.707669	1.87474	-1.11761	-1.15386	0.260112	0.19918	-0.393071	-0.377155
Akr1c19	cluster3	1.13511	1.99227	-0.352799	-0.347688	-0.559615	-0.502668	-0.690583	-0.67402
Alb	cluster3	2.4613	-0.16302	-0.405566	-0.434143	-0.22916	-0.346203	-0.447971	-0.435234
Ampd3	cluster3	0.234306	2.11278	-0.685552	-0.740962	-0.0226856	0.59243	-0.733544	-0.756768
Amph	cluster3	2.47487	-0.353553	-0.353553	-0.353553	-0.353553	-0.353553	-0.353553	-0.353553
Ang	cluster3	0.803623	1.97826	0.129468	0.178874	-0.74612	-0.815012	-0.795304	-0.733793
Ang4	cluster3	0.27093	2.34244	-0.575561	-0.582978	-0.271236	-0.0047463	-0.590079	-0.588771
Apba2	cluster3	2.28119	0.459122	-0.503008	-0.693611	-0.693611	-0.497568	-0.00241109	-0.350105
Apln	cluster3	0.705717	1.46008	-0.892049	-1.29324	-0.250272	-0.228563	1.16099	-0.662663
Arhgap31	cluster3	0.494568	1.28204	-1.01825	-0.910674	0.573958	1.23514	-0.923721	-0.733054
Arhgef26	cluster3	0.863566	1.52208	0.740436	0.323466	-1.11457	-1.12513	-0.754288	-0.455554
Asns	cluster3	0.405674	1.17172	1.09634	0.965515	-0.985703	-0.964175	-0.851331	-0.838041
Atp2a3	cluster3	0.44452	2.25417	0.189729	-0.58229	-0.528162	-0.507356	-0.600273	-0.670341
Atp6v1b1	cluster3	1.55283	1.62924	-0.197488	-0.341939	-0.696156	-0.507438	-0.739888	-0.699158
B3galt5	cluster3	1.07274	1.92869	-0.226179	-0.623977	-0.789307	-0.843614	0.0723631	-0.590717
B4galnt4	cluster3	1.28886	1.11685	0.876361	0.228103	-1.08571	-1.04496	-0.532843	-0.846649
B4galt4	cluster3	0.696114	2.16324	-0.170672	-0.30139	-0.368236	-0.289216	-0.879882	-0.849955
Baiap2l2	cluster3	0.559805	2.30364	-0.497974	-0.503408	-0.446075	-0.385729	-0.516509	-0.513746
Bche	cluster3	1.67674	1.4491	-0.340198	0.000999567	-0.59209	-0.700529	-0.835221	-0.658798
Boc	cluster3	0.450653	2.12643	-0.0298298	0.121548	-0.809933	-0.0734232	-0.938861	-0.846584
C4bp	cluster3	0.900513	2.13474	-0.612018	-0.546491	-0.339894	-0.321413	-0.632845	-0.582592
Cacna1b	cluster3	1.45206	1.72062	-0.850453	-0.476591	-0.651728	-0.599939	-0.395683	-0.198292
Cacna1h	cluster3	0.800255	2.20207	-0.51258	-0.513122	-0.441015	-0.460575	-0.537515	-0.537515
Cacng4	cluster3	1.69342	1.51367	-0.494001	-0.715119	-0.322908	-0.411882	-0.548065	-0.715119
Cadps2	cluster3	0.286024	1.97458	-1.11639	-0.649088	-0.155132	0.482338	-1.02629	0.203961
Calml4	cluster3	1.10402	1.47895	0.311451	0.627371	-0.896922	-0.869507	-0.845314	-0.910047
Capn8	cluster3	0.808313	2.18741	-0.479007	-0.58072	-0.285495	-0.58072	-0.58072	-0.489066
Car8	cluster3	1.08623	1.02515	0.952947	0.64088	-0.88214	-1.04255	-0.898382	-0.882138
Car9	cluster3	1.45539	1.53313	-0.715441	-0.733768	0.0424248	0.12852	-0.842652	-0.867597
Card14	cluster3	1.04377	1.7147	-0.486947	-0.996413	0.172707	0.253264	-0.534643	-1.16644
Casp4	cluster3	-0.123105	2.14285	-0.413769	-0.0316345	-0.673513	-0.00390013	-1.27459	0.377664
Cbln1	cluster3	2.25891	-0.563543	-0.563543	0.00256018	0.556241	-0.563543	-0.563543	-0.563543
Cbr3	cluster3	1.31092	1.84015	-0.42893	-0.147824	-0.591694	-0.567318	-0.797087	-0.618219
Cbs	cluster3	0.482065	2.29283	-0.712476	-0.682972	-0.3012	-0.179431	-0.518852	-0.379959
Cbx7	cluster3	1.20913	0.971452	0.694281	0.821058	-0.900369	-0.839854	-1.04753	-0.90817
Ccdc148	cluster3	0.956917	2.09117	-0.488804	-0.562067	-0.46649	-0.200946	-0.580266	-0.749513
Ccdc162	cluster3	1.52426	1.65927	-0.271661	-0.52278	-0.75983	-0.543065	-0.30418	-0.782018
Ccdc187	cluster3	0.423835	2.33188	-0.2803	-0.287522	-0.419535	-0.543934	-0.612211	-0.612211
Ccl6	cluster3	0.328712	2.36755	-0.513565	-0.478007	-0.260723	-0.337909	-0.569971	-0.536086
Ccne2	cluster3	0.962708	0.812061	0.912623	0.380356	-1.4814	-1.40044	0.26978	-0.455694
Cdca7	cluster3	0.864355	1.24764	1.01569	0.515643	-1.05633	-1.02359	-0.700822	-0.862587
Cdca7l	cluster3	0.951026	1.02985	0.920115	0.798893	-1.08286	-1.1217	-0.773274	-0.722054
Cdrt4os1	cluster3	1.53986	1.12799	0.488544	0.281684	-0.989793	-0.61489	-0.915151	-0.918243
Cdx2	cluster3	0.692426	1.31998	0.940766	0.692495	-1.06397	-0.965514	-0.660929	-0.955259
Ceacam10	cluster3	1.18059	1.91462	-0.0014363	-0.505218	-0.73289	-0.6303	-0.61232	-0.613051
Ceacam20	cluster3	-0.391029	2.27112	-0.380846	0.286588	-0.394326	0.199988	-0.795749	-0.795749
Cenpm	cluster3	0.742714	1.33373	0.371581	1.06087	-1.01458	-1.23484	-0.458427	-0.801045
Cfap52	cluster3	0.929217	2.10447	-0.623286	-0.342135	-0.564487	-0.735288	-0.53858	-0.22991
Chic1	cluster3	2.27894	-0.455225	0.338376	-0.668992	0.177405	-0.668992	-0.332522	-0.668992
Chil5	cluster3	-0.0143539	2.15956	0.4324	-0.845153	-0.845153	0.0308557	-0.0730035	-0.845153
Chpt1	cluster3	1.0692	1.32755	0.957184	0.0969218	-0.7732	-0.545137	-1.06967	-1.06285
Clca1	cluster3	-0.440329	2.23597	0.442755	-1.02242	-0.264459	-0.628609	-0.0065976	-0.31631
Cldn14	cluster3	1.46794	1.53956	-0.680824	0.396625	-0.680824	-0.680824	-0.680824	-0.680824
Cldn15	cluster3	0.17049	2.41825	-0.473613	-0.468864	-0.382549	-0.426551	-0.410718	-0.426449
Clec2h	cluster3	0.499235	1.48234	-0.396836	1.4132	-0.411949	-0.861997	-0.861997	-0.861997
Cntnap1	cluster3	1.08454	1.23556	1.03328	-0.0937517	-1.02423	-0.905555	-0.181514	-1.14833
Coro2b	cluster3	0.953145	2.03135	-0.423562	-0.951795	-0.2163	-0.795198	-0.403927	-0.193714
Cpa2	cluster3	0.521342	2.26428	0.0296543	-0.493603	-0.620879	-0.576273	-0.620879	-0.50364
Cracr2a	cluster3	0.581596	1.26171	1.40069	0.229026	-0.934565	-0.955401	-0.701554	-0.881506
Creg1	cluster3	0.856844	1.61557	0.654506	0.360058	-0.869764	-0.67765	-0.992778	-0.94679
Crym	cluster3	1.54624	1.62378	-0.65802	-0.541029	-0.188636	-0.277117	-0.724889	-0.780333
Cyp1a1	cluster3	0.074816	1.56742	1.09585	-0.948943	-0.835083	-0.629784	0.640862	-0.965144
Cyp2d26	cluster3	2.32588	0.287198	-0.451416	-0.542912	-0.00553527	-0.684548	-0.230439	-0.69823
Dach1	cluster3	1.2081	0.89599	1.22721	0.15318	-0.996481	-1.08604	-0.53822	-0.863737
Depdc1b	cluster3	0.721124	1.19171	0.878315	0.872653	-1.1072	-1.03113	-0.570123	-0.955354
Deptor	cluster3	0.795662	1.5472	0.775164	0.442664	-0.909447	-0.829891	-0.940791	-0.880557
Dgkg	cluster3	2.29599	-0.13581	0.193627	0.16803	-0.657627	-0.809976	-0.525734	-0.528503
Dll4	cluster3	0.687182	2.16909	-0.691985	-0.812267	-0.0817436	-0.118641	-0.588471	-0.563165
Dmrta2os	cluster3	0.478119	1.8374	-0.962675	-0.611395	0.116814	0.820142	-0.83861	-0.839799
Dnph1	cluster3	0.721431	1.54414	0.971582	0.268153	-0.848117	-0.866701	-0.949531	-0.840957
Dtd1	cluster3	0.914836	0.845462	0.599242	0.780189	-1.42326	-1.50129	0.190579	-0.405765
Egfl8	cluster3	1.01908	1.80724	-0.530969	-1.08058	-0.231666	0.401574	-0.502367	-0.882314
Elovl6	cluster3	1.24521	0.654584	1.0539	0.676753	-1.07848	-1.12962	-0.683037	-0.739314
Eps8l3	cluster3	1.55516	1.43106	-0.107436	0.152159	-0.603936	-0.716248	-0.574521	-1.13624
Ern2	cluster3	0.457783	2.33941	-0.450567	-0.432512	-0.475517	-0.393421	-0.537588	-0.507585
Fam118a	cluster3	1.45522	1.05082	0.399613	0.580923	-0.900139	-1.20504	-0.870208	-0.511195
Fam13a	cluster3	1.15184	1.05563	1.16227	0.190904	-0.897451	-0.922604	-0.87914	-0.861448
Fam174b	cluster3	0.44962	2.25766	-0.772034	-0.486167	-0.287353	0.0437837	-0.772034	-0.433474
Fam229b	cluster3	1.20768	1.44576	0.242832	0.586782	-0.854277	-0.916535	-0.934528	-0.777714
Fbln1	cluster3	1.41751	1.60488	-0.647874	-0.977142	-0.253591	0.217154	-0.718898	-0.642037
Fbxl16	cluster3	0.797701	2.14133	-0.476736	-0.675972	-0.390998	-0.0290818	-0.623472	-0.742773
Fcgbp	cluster3	-0.13997	2.32762	0.0774272	-0.160583	-0.877416	-0.768015	-0.0482267	-0.410836
Fer1l6	cluster3	1.27859	1.66892	0.0871822	-0.577577	-0.455329	-0.0742895	-0.673709	-1.25379
Fgd2	cluster3	1.26905	1.7504	0.0650674	-0.246327	-0.849808	-0.985015	-0.321508	-0.681853
Fgfbp1	cluster3	0.699924	1.79216	0.363773	0.471126	-0.618702	-0.625956	-1.06668	-1.01565
Fgfr2	cluster3	1.54457	1.66068	-0.389795	-0.280481	-0.566812	-0.562424	-0.692795	-0.712939
Foxc1	cluster3	1.3777	1.22504	0.0266407	0.785133	-0.918136	-0.901175	-0.965957	-0.629237
Foxred2	cluster3	1.15811	1.37916	1.02478	-0.745606	-0.655439	-0.626228	-0.492588	-1.0422
Fzd4	cluster3	1.14746	1.23317	1.08481	-0.727672	-0.296716	-0.766705	-0.402032	-1.27232
Galnt5	cluster3	1.02359	2.07634	-0.367509	-0.587762	-0.481213	-0.587762	-0.487922	-0.587762
Galntl6	cluster3	-0.174568	1.66579	1.50184	-0.314005	-0.73852	-0.585605	-0.546565	-0.808369
Gas5	cluster3	0.814778	1.03513	0.72319	1.12302	-1.03787	-0.960586	-0.989399	-0.708265
Gata6	cluster3	-0.226914	2.05982	-0.660126	-0.528509	-0.313734	0.993667	-0.780443	-0.54376
Gcat	cluster3	0.736666	1.44333	1.09679	0.151823	-1.04697	-1.05668	-0.492737	-0.83223
Gdap1l1	cluster3	0.945797	2.12466	-0.537555	-0.537555	-0.382685	-0.537555	-0.537555	-0.537555
Gdf15	cluster3	1.23654	0.526787	-0.0343039	1.51447	-0.459281	-0.738542	-1.18078	-0.864898
Gfra3	cluster3	0.298996	2.38851	-0.45572	-0.45572	-0.45572	-0.408909	-0.45572	-0.45572
Ggt6	cluster3	0.771011	2.16645	-0.224725	-0.213519	-0.481101	-0.545224	-0.701154	-0.771742
Gipr	cluster3	0.990755	1.8327	0.486869	-0.270239	-0.854797	-0.594219	-0.795057	-0.796016
Gldnos	cluster3	-0.539981	1.65227	-0.539981	1.58762	-0.539981	-0.539981	-0.539981	-0.539981
Glt1d1	cluster3	0.870888	2.07411	-0.120983	-0.116648	-0.67034	-0.452759	-0.759672	-0.824591
Gm25432	cluster3	1.00272	1.42457	0.608319	-0.0918505	-1.27849	-1.21776	-0.653314	0.205814
Gm26384	cluster3	0.246122	1.85573	0.743986	-0.482318	-0.321738	0.219667	-1.11175	-1.14969
Gm26799	cluster3	0.741975	1.45845	1.29871	-0.325234	-0.735089	-0.881323	-0.776861	-0.780627
Gm4950	cluster3	0.744917	1.01379	0.660483	-1.10887	0.403586	0.747429	-1.25174	-1.20959
Gnao1	cluster3	-0.052413	2.22112	-0.832554	-1.12974	-0.232354	-0.0381367	0.167878	-0.103802
Gngt2	cluster3	1.28005	1.25598	0.760347	0.225104	-0.956784	-0.863483	-0.69717	-1.00404
Gphn	cluster3	0.769977	0.955027	0.894122	1.09385	-1.05126	-0.966982	-0.954237	-0.740499
Gpr158	cluster3	0.18953	1.99498	-1.06823	-1.11942	-0.409271	0.157937	0.554477	-0.300003
Grid2	cluster3	0.157136	2.4109	-0.436702	-0.513039	-0.513039	-0.356007	-0.23621	-0.513039
Gsta1	cluster3	0.808535	2.16043	-0.313325	-0.280619	-0.410493	-0.477948	-0.743289	-0.743289
Gsta4	cluster3	1.28026	1.00526	0.180917	1.04605	-0.843605	-1.03711	-1.04484	-0.586925
Gstm5	cluster3	1.69573	0.257615	0.102472	1.15312	-0.849958	-1.09201	-0.618919	-0.648047
Hepacam2	cluster3	0.60042	2.27646	-0.244026	-0.549446	-0.550151	-0.432059	-0.542982	-0.558217
Hgfac	cluster3	1.12448	1.52401	-0.403369	0.426007	-0.295666	0.0644261	-1.20181	-1.23807
Hist1h4i	cluster3	0.577271	1.20391	0.780641	0.32517	-1.913	-0.782599	-0.421179	0.229785
Hnf4g	cluster3	1.03605	2.01867	-0.311313	-0.329423	-0.567561	-0.287559	-0.894067	-0.664798
Hopx	cluster3	0.865967	1.56473	0.60294	0.521367	-0.895324	-0.942866	-0.826485	-0.890327
Hoxd8	cluster3	1.04833	1.61655	-1.30958	-0.364444	-0.141459	0.309207	-1.15077	-0.00783046
Hpd	cluster3	-0.125799	2.46179	-0.283368	-0.393961	-0.420861	-0.420861	-0.420861	-0.396082
Hsd17b14	cluster3	0.982882	1.9112	0.158595	-0.0317321	-0.590296	-0.74779	-0.96686	-0.715996
Ica1	cluster3	0.68762	1.4183	0.619165	0.897302	-0.944348	-0.815063	-1.06495	-0.798027
Ifitm1	cluster3	1.46445	0.707908	0.919362	0.498483	-0.96989	-1.01742	-0.795734	-0.807161
Igkv6-32	cluster3	0.894276	1.31548	0.258491	1.0695	-0.961796	-0.763061	-1.13943	-0.673453
Igsf21	cluster3	1.18877	1.97383	-0.568853	-0.568853	-0.481688	-0.568853	-0.405499	-0.568853
Ihh	cluster3	1.06604	2.04452	-0.502591	-0.580979	-0.331886	-0.434788	-0.629988	-0.630322
Immp2l	cluster3	0.768486	0.969341	0.897724	0.942171	-1.01165	-1.26323	-0.258785	-1.04406
Inpp1	cluster3	0.818451	1.42044	0.885266	0.477225	-1.03252	-0.856476	-0.988941	-0.723446
Insm1	cluster3	0.396427	2.35833	-0.481975	-0.507359	-0.44596	-0.350707	-0.472839	-0.495922
Insrr	cluster3	0.979315	2.0438	-0.244999	-0.124701	-0.518205	-0.711737	-0.711737	-0.711737
Jpx	cluster3	1.25018	1.58706	0.157598	0.309241	-0.702755	-0.70617	-1.01636	-0.878795
Kank1	cluster3	1.07117	1.25149	0.963474	0.183819	-1.11579	-1.16823	-0.517739	-0.668198
Kcnb2	cluster3	0.296387	2.37645	-0.566714	-0.566714	-0.352697	-0.293694	-0.366171	-0.526849
Kcnd1	cluster3	0.512583	1.45444	0.383926	1.02938	-1.32112	-0.27766	-0.838576	-0.942968
Kcnf1	cluster3	1.24895	1.24039	-0.733294	-0.80149	0.700923	0.384987	-1.01079	-1.02968
Kcnh1	cluster3	1.86254	1.29648	-0.524323	-0.653279	-0.154214	-0.520643	-0.653279	-0.653279
Kcnh6	cluster3	0.717033	2.07983	0.364622	-0.502874	-0.708938	-0.642122	-0.605997	-0.701557
Kcnip3	cluster3	0.852455	2.10725	-0.337781	-0.00191341	-0.688929	-0.616695	-0.657094	-0.657287
Kcnma1	cluster3	0.0339492	1.61166	1.1375	0.535587	-0.974775	-0.881376	-0.621497	-0.841051
Kcnt1	cluster3	0.741861	2.22786	-0.547205	-0.439476	-0.440658	-0.547205	-0.547205	-0.447971
Kif7	cluster3	1.78933	1.17892	-0.0764999	-0.213501	-0.479066	-0.147069	-1.01482	-1.0373
Klhl3	cluster3	1.20476	1.92529	-0.688211	-0.56426	-0.441661	-0.151356	-0.700316	-0.584253
Lgals4	cluster3	0.79037	1.61473	0.206496	0.73427	-0.80743	-0.35922	-1.21349	-0.965729
Limch1	cluster3	1.91059	0.369788	0.688867	0.203117	-0.613246	-0.578503	-1.10202	-0.878593
Lmo1	cluster3	0.0441179	1.88885	1.10025	-0.65423	-0.950984	-0.127015	-0.762223	-0.538761
Lpin1	cluster3	1.1188	0.713969	0.3966	1.35796	-0.837302	-0.849117	-1.01506	-0.885853
Lrrn4	cluster3	1.0903	1.92802	-0.0124205	-0.137559	-0.78164	-0.665532	-0.635889	-0.78528
Lyz2	cluster3	0.61382	2.27992	-0.385107	-0.531929	-0.531929	-0.380917	-0.531929	-0.531929
Macrod2	cluster3	1.37062	1.48111	0.176686	-0.0545809	-1.06704	-1.08469	-0.0643173	-0.757792
Map3k12	cluster3	1.48157	1.50363	0.213667	-0.297164	-0.783707	-1.06201	-0.292944	-0.763043
Mapre2	cluster3	0.632018	2.12103	-0.694544	-0.399162	-0.139823	0.129616	-1.00333	-0.645803
Marveld1	cluster3	0.99709	1.69323	0.62015	0.00708722	-0.847583	-0.853942	-0.827563	-0.788467
Mettl7a1	cluster3	1.21881	1.8662	-0.319949	-0.252455	-0.372693	-0.35524	-0.95589	-0.828782
Mettl7b	cluster3	0.823165	2.11706	-0.228221	-0.731037	-0.599861	-0.0708392	-0.531173	-0.779089
Mir703	cluster3	0.59563	1.79799	0.849546	-0.427823	-0.664053	-0.128078	-1.05427	-0.968944
Mixl1	cluster3	2.47204	-0.291627	-0.323648	-0.363527	-0.288824	-0.39316	-0.402102	-0.409149
Mob3b	cluster3	1.23323	1.85753	-0.140042	-0.21878	-0.549952	-0.594945	-0.944362	-0.642677
Mpc1	cluster3	0.966986	1.24357	0.693202	0.774555	-1.06393	-0.911819	-0.963716	-0.738852
Mpp3	cluster3	1.02245	1.77012	0.570924	-0.257265	-0.783351	-0.706717	-0.737163	-0.878996
Mrc1	cluster3	-0.586922	1.10319	-0.127937	-1.10993	0.0817487	1.72834	0.00528768	-1.09377
Ms4a8a	cluster3	-0.168729	2.35903	-0.481394	-0.275966	-0.938726	-0.114981	0.0675362	-0.446774
Msx1	cluster3	2.19147	0.480356	-0.734575	-0.860091	0.059716	-0.4654	0.0119522	-0.683425
Muc13	cluster3	0.15178	2.4219	-0.360954	-0.418623	-0.437487	-0.427274	-0.466906	-0.46244
Muc2	cluster3	0.863133	1.94625	0.462065	-0.507337	-0.642576	-0.557198	-0.625169	-0.939162
Myb	cluster3	0.813074	2.05405	0.281228	-0.441478	-0.70933	-0.711589	-0.574187	-0.711765
Naip5	cluster3	0.938584	1.20418	0.582259	0.926068	-0.806428	-0.677492	-1.16939	-0.997785
Napepld	cluster3	0.782129	1.03048	0.928775	0.938994	-1.13273	-1.12898	-0.614291	-0.80438
Ndufaf4	cluster3	0.50726	1.73627	0.741036	0.275561	-1.23225	-1.00425	-0.673232	-0.350405
Neurl1b	cluster3	0.940951	1.65142	0.49145	0.374321	-0.79944	-0.849545	-0.839655	-0.969502
Neurod1	cluster3	0.224801	2.40708	-0.433091	-0.449963	-0.43364	-0.415257	-0.449963	-0.449963
Neurod2	cluster3	0.421362	2.35353	-0.462482	-0.462482	-0.462482	-0.462482	-0.462482	-0.462482
Neurog3	cluster3	0.509971	2.32404	-0.467598	-0.467844	-0.473445	-0.467275	-0.478925	-0.478925
Nfix	cluster3	1.18262	1.90737	-0.415981	-0.108713	-0.568802	-0.39933	-0.898613	-0.698552
Nhlh1	cluster3	1.41939	1.76474	-0.810158	-0.415585	-0.289833	-0.533585	-0.688267	-0.446699
Nkx2-2	cluster3	0.642758	2.27231	-0.501311	-0.501311	-0.501311	-0.408517	-0.501311	-0.501311
Nlrp9b	cluster3	0.86965	2.01636	-0.430174	0.0848265	-0.708135	-0.13791	-0.968603	-0.726013
Nod1	cluster3	0.708131	1.32152	1.40152	-0.0993183	-0.827984	-0.792595	-0.857006	-0.854272
Noxa1	cluster3	0.802914	2.09654	-0.656934	0.114687	-0.57076	-0.425632	-0.883248	-0.477568
Nptx2	cluster3	2.3891	0.0144956	-0.538534	-0.220789	0.0398931	-0.51445	-0.62284	-0.546871
Nqo1	cluster3	1.80351	1.38538	-0.490688	-0.357919	-0.412796	-0.459807	-0.745976	-0.721712
Nwd1	cluster3	0.620343	2.2669	-0.542725	-0.466567	-0.23717	-0.540453	-0.477977	-0.622347
Nxph1	cluster3	0.659824	2.26182	-0.516471	-0.516471	-0.516471	-0.339284	-0.516471	-0.516471
Obscn	cluster3	0.810121	2.14368	-0.0017301	-0.529525	-0.603632	-0.62475	-0.585552	-0.608608
Oit1	cluster3	0.382873	2.33605	-0.569314	-0.510326	-0.319429	-0.148702	-0.615292	-0.555863
Olfr1318	cluster3	0.908889	1.98674	-0.829336	-0.644495	-0.0410267	-0.440263	-0.963112	0.0226031
Orc1	cluster3	0.966079	1.66086	0.637904	-0.146939	-1.10252	-0.971313	-0.225653	-0.818418
Pacsin1	cluster3	1.2928	1.88853	-0.586332	-0.502483	-0.58918	-0.313332	-0.673997	-0.516007
Pax4	cluster3	0.257157	2.39648	-0.441439	-0.442639	-0.336425	-0.439863	-0.496636	-0.496636
Pax8	cluster3	1.30396	1.77795	-0.620326	0.0703071	-0.515643	-0.3804	-0.829494	-0.806349
Pck1	cluster3	1.88542	0.573443	-0.829003	-0.829003	-0.829003	-0.829003	0.432396	0.424754
Pcsk1	cluster3	0.648295	2.26731	-0.456748	-0.543109	-0.387936	-0.441595	-0.543109	-0.543109
Peg10	cluster3	2.46062	-0.395265	-0.395265	-0.395265	-0.0890354	-0.395265	-0.395265	-0.395265
Pfn2	cluster3	0.734104	1.30064	-0.285729	0.865633	-1.32552	-1.21491	0.555632	-0.629852
Phf19	cluster3	0.667644	1.33634	1.21064	0.345178	-0.906597	-0.783671	-0.933936	-0.9356
Phgdh	cluster3	0.725506	1.2477	1.13855	0.521648	-1.07334	-0.938219	-0.833124	-0.788716
Pir	cluster3	1.06887	1.50481	-1.04684	0.0635571	-0.12812	0.551338	-1.27646	-0.73716
Pitx2	cluster3	1.28324	1.50194	0.306073	-0.34303	-0.250009	-0.133197	-1.25046	-1.11456
Piwil4	cluster3	0.11138	2.43081	-0.395617	-0.426592	-0.426757	-0.410064	-0.44158	-0.44158
Pkdcc	cluster3	0.943875	2.10422	-0.438888	-0.486631	-0.434148	-0.288831	-0.717165	-0.682428
Pla2g10	cluster3	0.652621	2.03616	0.500638	-0.823168	-0.457227	-0.434144	-0.651717	-0.823168
Pla2g10os	cluster3	0.350826	2.25723	0.00706413	-0.00908363	-0.735105	-0.735105	-0.735105	-0.40072
Plagl1	cluster3	0.902904	0.916782	-0.0612899	-1.44291	0.612578	1.00545	-1.00613	-0.92739
Plce1	cluster3	0.576777	2.13391	-1.02061	-0.752363	-0.000436281	-0.00270124	-0.653462	-0.281122
Plcxd3	cluster3	1.19868	1.90117	-0.449059	-0.660874	-0.660874	-0.00729255	-0.660874	-0.660874
Plekhg4	cluster3	0.6643	0.588466	-0.279024	-0.801214	-0.80316	-0.605529	1.98132	-0.745157
Pnmal1	cluster3	0.806204	2.20071	-0.501152	-0.501152	-0.501152	-0.501152	-0.501152	-0.501152
Pnmal2	cluster3	1.71962	1.47323	-0.155721	-0.586823	-0.587399	-0.58412	-0.639395	-0.639395
Ppp1r1b	cluster3	0.769859	1.74142	0.773062	0.0161515	-1.01622	-0.721313	-0.816542	-0.74642
Psd4	cluster3	1.01775	1.13819	0.810398	0.617846	-1.17	-1.05991	-0.34481	-1.00947
Ptprn2	cluster3	0.431071	2.34793	-0.49674	-0.490619	-0.430143	-0.368016	-0.49674	-0.49674
Ptpru	cluster3	1.51284	1.50886	-0.693663	-0.837607	-0.206185	0.229066	-0.679664	-0.833649
Pvt1	cluster3	1.19863	1.38926	0.24923	0.478981	-0.714334	-1.08163	-1.26309	-0.257051
Pxylp1	cluster3	0.865058	1.92839	-0.721855	-0.445154	0.132406	0.109372	-0.79416	-1.07405
R3hdml	cluster3	-0.310147	2.19199	-0.264265	-1.29082	-0.268337	0.137763	0.257348	-0.453532
RP23-101H1.17	cluster3	0.7932	1.51694	-0.0052452	0.750191	-0.540896	0.016038	-1.18434	-1.34589
RP23-125F10.5	cluster3	0.0518612	2.32701	-0.665619	0.296488	-0.673653	-0.404256	-0.464557	-0.467273
RP23-132J21.5	cluster3	0.8504	2.15365	-0.567651	-0.567651	-0.165794	-0.567651	-0.567651	-0.567651
RP23-136G1.3	cluster3	0.449657	2.33677	-0.344325	-0.35989	-0.474939	-0.495229	-0.563051	-0.548993
RP23-142A12.4	cluster3	0.11586	0.82932	0.592128	0.199563	0.127697	1.14113	-1.31211	-1.69359
RP23-142E18.2	cluster3	-0.0481314	2.4549	-0.414941	-0.414941	-0.414941	-0.332062	-0.414941	-0.414941
RP23-149A5.4	cluster3	1.16712	1.58622	-0.166663	0.337664	-1.08182	-1.27155	-0.407457	-0.163504
RP23-153F8.13	cluster3	0.818718	1.4657	1.06505	0.110941	-0.871589	-0.858195	-0.721948	-1.00867
RP23-161B9.5	cluster3	0.837568	1.72779	0.540702	0.0449522	-0.570716	-0.313131	-1.02165	-1.24552
RP23-162P18.4	cluster3	0.701848	1.79269	-0.251429	-0.27887	0.317726	0.173737	-1.28398	-1.17172
RP23-162P5.1	cluster3	0.510059	2.28285	-0.68493	-0.386287	-0.568248	-0.493939	-0.0790428	-0.580466
RP23-16H24.2	cluster3	0.855272	1.33797	0.473482	-0.470239	0.0781686	0.476769	-1.29072	-1.46071
RP23-174O6.7	cluster3	-0.192857	0.912872	0.0549368	0.0162342	-0.306567	1.82766	-1.05984	-1.25244
RP23-182N12.4	cluster3	0.850222	2.17895	-0.504862	-0.504862	-0.504862	-0.504862	-0.504862	-0.504862
RP23-195K8.8	cluster3	1.05011	1.99616	-0.609352	-0.240204	-0.247936	-0.330859	-0.852799	-0.765119
RP23-207H18.3	cluster3	0.397318	1.82259	0.496589	0.641422	-0.954239	-0.930689	-0.717835	-0.755151
RP23-209M8.7	cluster3	0.682485	1.12182	0.201916	0.205751	-1.24229	-1.78792	0.166272	0.65196
RP23-209M8.8	cluster3	1.08306	1.6629	0.577041	-0.0861211	-0.949568	-0.987119	-0.651568	-0.648627
RP23-224M8.5	cluster3	0.95903	1.40529	0.540417	0.393717	-0.393997	-0.28954	-1.32169	-1.29323
RP23-242N11.2	cluster3	-0.247621	1.80265	0.921673	0.313784	-0.256691	-1.36089	-0.326211	-0.846687
RP23-242N11.8	cluster3	0.231067	2.03125	0.439354	0.0646315	-0.959127	-1.12757	-0.0226864	-0.656919
RP23-246A19.5	cluster3	0.650045	1.88773	0.285334	0.439254	-0.865049	-0.578583	-0.94554	-0.873188
RP23-264D16.1	cluster3	1.44912	1.69642	-0.67203	-0.522523	-0.293745	-0.16114	-0.929889	-0.566216
RP23-264F8.3	cluster3	1.34092	1.53989	0.432183	-0.156222	-0.897876	-1.00653	-0.536745	-0.715621
RP23-274C16.3	cluster3	1.08425	1.45342	0.329841	-0.788854	-0.0899657	0.387329	-1.1865	-1.18952
RP23-278C10.11	cluster3	0.405374	1.40209	0.736749	-0.543305	-0.238833	0.812571	-1.29514	-1.27951
RP23-28E6.5	cluster3	0.933929	1.3604	-0.145037	-0.397962	-0.189505	0.949811	-1.20349	-1.30814
RP23-30A13.2	cluster3	0.97917	1.7729	0.327637	-0.039614	-0.234285	-1.0145	-1.11998	-0.671327
RP23-313F7.4	cluster3	1.85015	1.19104	-0.0976154	-0.0491503	-0.690173	-0.668844	-0.619377	-0.916028
RP23-316L10.2	cluster3	0.927866	1.02126	1.13811	0.572994	-1.02184	-1.14552	-0.716776	-0.776108
RP23-317M11.9	cluster3	-0.657776	1.07367	0.827872	-0.545137	0.0975239	1.35851	-0.719796	-1.43487
RP23-31I2.4	cluster3	0.601496	1.14414	0.577706	0.432535	-0.554668	0.652367	-1.38416	-1.46941
RP23-323H18.3	cluster3	0.798031	1.65723	0.654622	0.185777	-0.556051	-0.437239	-1.1891	-1.11327
RP23-324E2.11	cluster3	0.649852	2.03305	0.14128	0.200412	-0.862578	-0.566997	-0.950349	-0.644668
RP23-326P8.1	cluster3	1.70274	1.46844	-0.253141	-0.442179	-0.660474	-0.603148	-0.879935	-0.332311
RP23-32L21.4	cluster3	-0.443208	1.66796	0.626566	-0.326615	-0.464486	-0.186336	-1.639	0.765116
RP23-33N15.2	cluster3	0.306705	1.4052	0.748911	0.466792	-1.39248	-1.30144	-0.613087	0.379401
RP23-342E4.3	cluster3	0.788857	1.32041	1.1006	-0.411574	-0.335	0.0424852	-1.25069	-1.25508
RP23-360N5.4	cluster3	1.17694	0.921932	1.04206	0.4854	-1.03169	-0.565343	-1.02783	-1.00147
RP23-362B7.1	cluster3	2.47487	-0.353553	-0.353553	-0.353553	-0.353553	-0.353553	-0.353553	-0.353553
RP23-386C23.1	cluster3	1.69336	1.16712	0.503871	-0.915609	-0.345971	-0.744071	-0.477132	-0.881565
RP23-386K4.1	cluster3	-0.22371	2.16857	-0.195047	0.350764	0.331963	-0.762308	-0.833514	-0.836721
RP23-392D9.1	cluster3	0.777447	1.56728	0.617709	0.407112	-0.633529	-0.337692	-1.2155	-1.18282
RP23-392G15.3	cluster3	0.866794	1.02909	0.936557	0.705161	-0.396704	-0.551081	-1.27739	-1.31243
RP23-3M10.7	cluster3	0.752852	1.43534	1.06984	0.187547	-1.07568	-1.07034	-0.497881	-0.801678
RP23-407K8.4	cluster3	0.890855	1.63535	0.607497	-1.54239	-0.291096	-0.28933	-0.73411	-0.276775
RP23-435E16.3	cluster3	0.877402	2.0678	-0.35127	0.0767675	-0.730479	-0.798347	-0.603849	-0.538029
RP23-449M10.4	cluster3	1.5211	1.13324	-1.27145	0.595565	-0.809821	-0.780702	-0.406316	0.0183915
RP23-464D14.7	cluster3	0.670458	1.33744	-0.758311	-0.295498	0.707862	0.656144	-1.64945	-0.668651
RP23-464J2.2	cluster3	0.795205	2.18773	-0.313126	-0.430578	-0.421413	-0.715826	-0.571338	-0.530659
RP23-466I14.2	cluster3	0.0316874	2.44476	-0.412742	-0.412742	-0.412742	-0.412742	-0.412742	-0.412742
RP23-46P4.7	cluster3	0.969406	2.10514	-0.501265	-0.601725	-0.375251	-0.418001	-0.641885	-0.536419
RP23-4H17.1	cluster3	1.87776	1.27812	-0.424717	-0.504532	-0.784582	-0.238356	-0.535998	-0.667694
RP23-65G6.4	cluster3	1.26172	1.89531	-0.195948	-0.482454	-0.575552	-0.569807	-0.66663	-0.66663
RP23-67E6.5	cluster3	1.38415	1.43475	0.596082	-0.602802	-1.03496	-0.614646	-0.279436	-0.883134
RP23-76P22.2	cluster3	1.9911	0.100079	-0.893504	-0.893504	0.537048	-0.386574	-0.893504	0.438859
RP23-83N10.1	cluster3	-0.0612932	2.34692	-0.524412	-0.524412	-0.524412	-0.524412	0.336439	-0.524412
RP23-91M6.2	cluster3	1.35876	1.23271	-0.118351	0.392026	-0.0579765	-0.191173	-1.35729	-1.25871
RP24-120B18.2	cluster3	1.12934	1.22906	-0.840114	-0.862358	1.10497	-0.810937	-0.00873551	-0.941223
RP24-155C13.1	cluster3	1.37096	1.33992	0.21389	0.503696	-0.727817	-0.702588	-0.943489	-1.05457
RP24-160H16.10	cluster3	1.49054	1.63043	-0.799457	0.0385461	-0.583045	-0.558539	-0.815532	-0.402945
RP24-171A4.2	cluster3	0.0895597	2.41036	-0.257171	-0.443453	-0.180823	-0.621801	-0.539158	-0.457516
RP24-174M12.2	cluster3	0.383579	0.484476	0.127238	0.717497	0.251681	1.11831	-1.43786	-1.64492
RP24-175N4.1	cluster3	-0.0372873	2.20897	-0.143282	-0.430728	-0.412984	0.526448	-0.830091	-0.881048
RP24-177J9.4	cluster3	1.71945	0.917661	-0.89486	0.370311	-0.521668	-0.273601	-1.38283	0.0655386
RP24-216B14.2	cluster3	1.11386	1.7016	0.174403	0.255832	-0.799078	-0.519476	-0.927043	-1.0001
RP24-218K1.3	cluster3	-0.26973	1.78146	-0.0818641	1.04213	-0.923961	-0.741641	0.279466	-1.08586
RP24-223N5.1	cluster3	-0.429298	2.42299	-0.429298	-0.429298	-0.429298	0.152801	-0.429298	-0.429298
RP24-236E2.1	cluster3	1.45498	1.54868	-0.901134	-0.614279	-0.328919	0.0478911	-1.08115	-0.126071
RP24-238B3.4	cluster3	0.610398	1.42882	0.888253	0.652897	-1.12066	-0.974229	-0.91919	-0.56629
RP24-257F22.3	cluster3	-0.115536	1.62092	-0.376096	-1.18658	1.08451	0.163157	-1.26547	0.0750852
RP24-263A16.1	cluster3	1.56494	1.43691	-0.0659327	0.0928475	-0.890097	-0.826947	-0.917479	-0.394236
RP24-267I24.2	cluster3	0.683764	1.94782	-0.125885	-1.08052	-0.324188	-0.652056	0.455263	-0.904199
RP24-277E17.1	cluster3	0.129728	2.12759	0.365719	0.242851	-1.0885	-0.723436	-0.516168	-0.537784
RP24-310D17.9	cluster3	0.26638	1.68224	-0.508637	1.35913	-0.594563	-0.622941	-0.811422	-0.770189
RP24-317M4.1	cluster3	1.13323	1.90514	-0.42642	-0.613935	-0.374318	-0.0482787	-1.0561	-0.51932
RP24-325G24.1	cluster3	0.0433711	1.13287	-0.533339	-0.375929	0.494004	1.54405	-1.10635	-1.19867
RP24-328P2.5	cluster3	0.733521	1.93218	0.585391	-0.234841	-0.778686	-0.802629	-0.876736	-0.558195
RP24-338G10.2	cluster3	1.00327	1.57528	0.815928	-0.221771	-0.692047	-1.14917	-0.901387	-0.430105
RP24-351P7.8	cluster3	-0.212614	2.12593	0.774819	-0.445632	-1.03618	-0.533187	-0.497421	-0.175717
RP24-364K9.3	cluster3	1.26862	1.6698	-0.983473	-0.566442	-0.345194	0.102186	-1.08685	-0.058644
RP24-365I5.1	cluster3	0.333734	1.63328	0.609413	0.196303	-0.443707	0.320679	-1.30302	-1.34668
RP24-375H14.1	cluster3	2.38168	0.14393	-0.547393	-0.695857	-0.19684	-0.133522	-0.394411	-0.557585
RP24-386D3.4	cluster3	0.339134	1.0407	0.482852	0.218859	-0.0690785	0.982326	-1.31467	-1.68012
RP24-388D8.6	cluster3	-0.0777294	1.62432	-0.62094	1.55811	-0.62094	-0.62094	-0.62094	-0.62094
RP24-421H8.1	cluster3	0.29232	1.43894	1.21711	0.418547	-1.19142	-0.870269	-0.370855	-0.934381
RP24-421K17.1	cluster3	0.666966	-0.347127	0.508854	-0.173885	1.27667	0.793428	-1.06792	-1.65699
RP24-448C16.7	cluster3	1.25722	1.90111	-0.415219	-0.347936	-0.430826	-0.687415	-0.776772	-0.500168
RP24-454N4.2	cluster3	0.625726	1.27011	1.0547	0.675842	-0.885687	-1.09745	-0.612875	-1.03037
RP24-544H3.2	cluster3	1.38326	1.82815	-0.578861	-0.579445	-0.449947	-0.440123	-0.60569	-0.557339
RP24-544N15.3	cluster3	-0.257474	0.551056	1.25911	-1.68227	0.432694	-0.141008	0.917545	-1.07965
RP24-73K7.1	cluster3	1.19894	1.89668	-0.272035	-0.14765	-0.802788	-0.545908	-0.511778	-0.815455
RP24-83P8.5	cluster3	1.7081	1.49948	-0.433205	-0.720476	-0.349893	-0.523496	-0.460037	-0.720476
Rad51b	cluster3	0.636412	1.36202	0.961205	0.673104	-0.994751	-1.06716	-0.804988	-0.76585
Rapgef3os2	cluster3	0.746032	1.4448	0.510204	-0.430789	-1.03274	-0.977322	0.832856	-1.09304
Reg4	cluster3	0.267332	2.32199	0.154411	-0.529786	-0.528496	-0.497842	-0.594988	-0.592624
Rfx6	cluster3	0.378486	2.36619	-0.47122	-0.47122	-0.435734	-0.424065	-0.47122	-0.47122
Rgcc	cluster3	0.711169	2.17019	-0.0222698	-0.227694	-0.636982	-0.647315	-0.667176	-0.679922
Rgs11	cluster3	1.01661	1.4735	0.50411	0.53464	-0.976573	-0.754731	-0.657504	-1.14005
Rhox5	cluster3	-0.297132	2.30176	-0.0912264	0.414903	-0.638398	-0.380424	-0.763188	-0.54629
Rimbp2	cluster3	0.658989	2.24909	-0.46497	-0.572076	-0.425279	-0.2421	-0.601827	-0.601827
Rnase1	cluster3	0.299337	2.25756	-0.10446	-0.626153	-0.822657	-0.835257	-0.189656	0.0212866
Rnase4	cluster3	0.692823	2.13931	0.1875	-0.376496	-0.692164	-0.687086	-0.723003	-0.54088
Rnf32	cluster3	0.934663	1.99964	0.112356	-0.184852	-0.792212	-0.766536	-0.559652	-0.74341
Rpl39-ps	cluster3	0.639701	1.34428	0.808531	0.848657	-1.15934	-0.91262	-0.812824	-0.756386
Rpl7a-ps5	cluster3	0.47438	1.89896	0.767683	-0.183038	-0.755065	-0.354917	-1.19086	-0.657142
Rps13-ps2	cluster3	0.27713	1.35868	1.21403	0.667631	-1.04047	-0.942476	-0.835618	-0.698912
Rps24-ps2	cluster3	0.968798	1.30301	0.931459	-0.14678	-0.692811	0.0774532	-1.28732	-1.1538
Rundc3b	cluster3	0.840355	2.10478	-0.375717	0.0321557	-0.594363	-0.541152	-0.752338	-0.713718
Satb2	cluster3	1.0238	1.74897	0.0223386	-1.14521	-0.746452	-0.458653	-0.820087	0.375298
Scand1	cluster3	0.383101	0.987832	-0.219346	-0.0379406	1.64191	-0.333663	-1.00133	-1.42056
Scg2	cluster3	0.129947	2.41945	-0.503292	-0.48918	-0.349761	-0.265888	-0.450978	-0.490293
Sema3g	cluster3	0.732258	2.21034	-0.55375	-0.650315	-0.377015	-0.645561	-0.228681	-0.487281
Sgk2	cluster3	-0.207623	1.50935	0.496643	-0.843838	0.0940652	0.23418	0.54891	-1.83168
Sgpp1	cluster3	0.99381	1.47844	0.825986	0.19376	-0.951094	-1.02325	-0.800821	-0.716828
Sgpp2	cluster3	0.663395	0.889002	1.26365	0.867401	-1.00816	-0.924987	-0.966361	-0.783931
Shisa7	cluster3	1.62465	1.42744	0.118506	-0.217787	-0.626002	-0.575249	-0.82739	-0.924168
Shmt1	cluster3	0.820516	1.44519	0.90851	0.39178	-1.07768	-0.97976	-0.760932	-0.747629
Slc10a5	cluster3	0.873137	2.13592	-0.399818	-0.463145	-0.355694	-0.331296	-0.716609	-0.742498
Slc25a35	cluster3	1.11054	0.948823	0.867215	0.793794	-0.975041	-1.0311	-0.880537	-0.833692
Slc35d3	cluster3	0.330644	2.3765	-0.320477	-0.485344	-0.472223	-0.456444	-0.473894	-0.49876
Slc38a11	cluster3	0.0298015	2.3537	-0.527936	-0.527936	-0.527936	0.256181	-0.527936	-0.527936
Slit1	cluster3	0.604796	2.27723	-0.575422	-0.405768	-0.551823	-0.612542	-0.338566	-0.397909
Smim10l2a	cluster3	2.2805	0.584465	-0.403137	-0.443368	-0.277094	-0.502896	-0.587489	-0.650986
Smim6	cluster3	0.341839	2.28045	0.0609445	-0.128371	-0.693244	-0.490877	-0.658133	-0.712609
Snap25	cluster3	0.160357	2.34797	-0.572463	-0.69929	-0.53731	-0.0928128	-0.0173806	-0.589067
Sncb	cluster3	0.907216	1.31371	-0.670793	1.36501	-0.674554	-0.66749	-0.786552	-0.786552
Snhg1	cluster3	0.674817	1.36326	0.941972	0.61184	-1.15344	-1.08137	-0.722405	-0.63467
Snhg14	cluster3	1.31957	1.58953	-0.734407	0.204232	-0.453735	-0.37203	-1.32459	-0.228578
Snhg4	cluster3	0.887026	1.45855	0.80577	0.274574	-1.23386	-1.12313	-0.479625	-0.589306
Snhg7os	cluster3	1.29599	0.359381	-0.991794	-0.795425	-0.664855	1.6252	-0.141854	-0.686642
Snord49a	cluster3	1.06259	1.37172	-0.0276044	0.907517	-1.36346	-0.774405	-0.503615	-0.672746
Snord53	cluster3	0.471132	0.962512	1.00189	-0.0743853	-0.754027	-0.440672	0.72047	-1.88692
Sod3	cluster3	1.29511	1.85867	-0.637138	-0.637138	-0.47743	-0.127791	-0.637138	-0.637138
Sox12	cluster3	1.04647	0.802599	1.20423	0.62177	-0.9988	-1.00675	-0.736856	-0.932666
Spats2l	cluster3	0.0745191	1.79783	-0.309702	1.07478	-0.670532	0.0170647	-1.20785	-0.776121
Spdef	cluster3	0.525886	2.23391	-0.610488	-0.62998	-0.357332	0.119678	-0.64928	-0.632399
Sptssa	cluster3	0.785331	1.90851	0.483968	-0.113855	-1.01677	-0.797688	-0.478256	-0.771233
Sstr3	cluster3	0.759141	2.18891	-0.508584	-0.741911	-0.175723	-0.399918	-0.600399	-0.52152
Sult1c2	cluster3	0.248989	2.39722	-0.485035	-0.485035	-0.375828	-0.330241	-0.485035	-0.485035
Sv2c	cluster3	0.0363514	2.38317	0.0543484	-0.473985	-0.273531	-0.463448	-0.583967	-0.678937
Sval1	cluster3	2.47487	-0.353553	-0.353553	-0.353553	-0.353553	-0.353553	-0.353553	-0.353553
Syt13	cluster3	0.231802	2.40483	-0.46475	-0.448606	-0.421752	-0.429549	-0.476527	-0.395444
Syt16	cluster3	0.497249	2.06928	0.140206	0.212141	-0.824839	-0.334953	-1.0618	-0.697277
Syt7	cluster3	0.311885	2.19873	-0.00424138	-0.0940634	-1.16269	-0.163795	-0.75653	-0.329295
Tbx1	cluster3	2.34525	0.0866935	-0.347704	-0.379272	0.180165	-0.548362	-0.689888	-0.64688
Tcea2	cluster3	1.42593	0.533391	0.779074	0.853376	-1.01618	-1.04003	-0.931697	-0.603859
Tcea3	cluster3	0.954361	2.10138	-0.587867	-0.587867	-0.205451	-0.587867	-0.587867	-0.498825
Tex9	cluster3	1.52183	1.31877	0.387421	0.0481872	-0.893046	-1.03947	-0.595527	-0.748172
Tfap4	cluster3	0.830154	1.33549	0.902633	0.584944	-1.03603	-0.952496	-0.878069	-0.786629
Tfcp2l1	cluster3	-0.0750938	1.95814	0.794237	0.217979	-0.830072	-0.205881	-1.0341	-0.825208
Tff3	cluster3	0.182054	2.41634	-0.44553	-0.448591	-0.411602	-0.394209	-0.449229	-0.449232
Thrb	cluster3	-0.622391	2.13941	0.899814	-0.423846	-0.622391	-0.309262	-0.53039	-0.530947
Thumpd2	cluster3	0.837375	1.64911	0.511909	0.423881	-0.920547	-0.576791	-1.19129	-0.733649
Tiam1	cluster3	1.25281	1.00237	0.73276	0.663257	-1.01852	-1.12923	-0.696176	-0.807267
Tm4sf20	cluster3	0.761458	2.21868	-0.514884	-0.522144	-0.430645	-0.414997	-0.545264	-0.552201
Tmem108	cluster3	1.4765	1.48546	0.297177	-0.0880375	-0.770433	-0.757996	-0.820889	-0.821778
Tmem182	cluster3	0.260416	2.39622	-0.355578	-0.430291	-0.466471	-0.421381	-0.475103	-0.507808
Tmem236	cluster3	0.906661	2.09588	-0.191872	-0.199222	-0.657186	-0.603631	-0.68879	-0.661845
Tmem238	cluster3	0.177216	0.992184	-0.77078	-1.18779	1.54799	0.667233	-0.467122	-0.958935
Tmem266	cluster3	0.214465	2.38325	-0.242236	-0.470577	-0.594246	-0.220605	-0.435742	-0.634306
Tmem54	cluster3	0.89992	2.06364	-0.110637	-0.210302	-0.661211	-0.406442	-0.660162	-0.914804
Tmem63c	cluster3	0.688225	2.18431	-0.703858	-0.521244	0.0288131	-0.403854	-0.721691	-0.550699
Tmem8	cluster3	1.01548	2.05092	-0.405788	-0.357013	-0.514141	-0.294897	-0.7808	-0.713759
Tmprss4	cluster3	0.856126	1.11915	1.03277	0.639772	-1.11942	-1.15749	-0.740515	-0.63039
Tox3	cluster3	0.556322	2.14235	0.331732	-0.568159	-0.620277	-0.306027	-0.697163	-0.83878
Tpsg1	cluster3	0.19738	2.41285	-0.380072	-0.446032	-0.446032	-0.446032	-0.446032	-0.446032
Trim2	cluster3	1.11589	1.29085	0.665231	0.501925	-1.10594	-1.09761	-0.801882	-0.568472
Trim31	cluster3	0.390679	2.36037	-0.417396	-0.420712	-0.467711	-0.400991	-0.527271	-0.516966
Triqk	cluster3	-0.163622	2.27592	0.0869959	-0.158476	-0.575515	0.145578	-0.569994	-1.04088
Tsen2	cluster3	0.706417	1.16559	0.996008	0.827428	-1.01902	-0.989366	-0.956148	-0.730913
Tspan12	cluster3	1.17521	0.722217	1.21176	0.342926	-1.05553	-1.10795	-0.232407	-1.05623
Tspan5	cluster3	1.57978	1.14161	0.647825	-0.14806	-0.699542	-0.818893	-0.577653	-1.12507
Ttc39a	cluster3	0.472082	1.22084	0.664603	1.21815	-1.1447	-0.712709	-1.04159	-0.676676
Ttc39aos1	cluster3	0.794841	1.05053	0.533759	1.24501	-1.1367	-0.929803	-0.951933	-0.605697
Ubxn11	cluster3	0.790428	1.95705	0.349579	0.011418	-0.782678	-0.812434	-0.80705	-0.706313
Unc5a	cluster3	0.6401	2.25691	-0.43192	-0.278399	-0.571938	-0.423407	-0.686578	-0.504769
Upk1b	cluster3	0.33831	2.24754	-0.69279	-0.306684	-0.440615	0.265303	-0.70517	-0.705898
Vipr1	cluster3	0.639879	2.15581	-0.168185	-0.0490653	-0.546135	-0.461847	-1.07471	-0.495746
Vldlr	cluster3	0.92285	0.850767	1.32217	0.496988	-1.00575	-0.900363	-0.53936	-1.14731
Vstm5	cluster3	0.916649	1.69211	0.380151	0.338134	-0.697751	-0.472774	-1.04674	-1.10978
Vwa5b2	cluster3	0.381697	2.36512	-0.468171	-0.474666	-0.451267	-0.417308	-0.448339	-0.487065
Wee1	cluster3	0.703092	1.75193	0.806635	-0.00951955	-0.851925	-1.07529	-0.776252	-0.548679
Wfdc2	cluster3	0.470168	1.36601	-0.561187	0.766743	-0.227887	0.765403	-1.4414	-1.13785
Wnk4	cluster3	1.14218	1.99822	-0.351537	-0.458445	-0.572995	-0.508231	-0.655922	-0.593262
Xylb	cluster3	0.938955	2.05517	-0.0965998	-0.192364	-0.747541	-0.564441	-0.710746	-0.682437
Zranb3	cluster3	0.955803	1.40259	0.7508	0.47298	-1.08529	-1.00125	-0.619408	-0.876225
mt-Rnr1	cluster3	0.117057	1.28518	0.534473	0.903627	-1.52435	-1.27102	-0.404744	0.359777
mt-Rnr2	cluster3	-0.0635356	1.11206	0.552626	0.695111	-1.60547	-1.29227	-0.219994	0.821474
mt-Tc	cluster3	0.0853958	1.36253	0.815726	0.701352	-1.51536	-1.03739	-0.716737	0.304486
mt-Tn	cluster3	0.40426	1.86769	1.01077	-0.419482	-0.731051	-0.451858	-0.853262	-0.827063
mt-Tp	cluster3	0.900569	1.42621	0.778949	0.376705	-1.15489	-1.18578	-0.656298	-0.485462
AC115920.6	cluster4	-0.120041	0.832515	-0.573641	2.15573	-0.573641	-0.573641	-0.573641	-0.573641
AC116764.2	cluster4	-0.67187	-0.447213	0.108212	2.27155	-0.67187	-0.557249	0.439473	-0.471032
AC123856.2	cluster4	-0.5717	-0.107653	0.515755	2.27671	-0.683072	-0.683072	-0.372543	-0.374425
AC149085.3	cluster4	-0.334715	-0.900252	0.967087	1.91681	-0.619992	-1.01474	0.157083	-0.171275
AC163442.1	cluster4	1.42316	-0.315297	-0.147512	1.62462	-0.54754	-0.995777	-0.0848606	-0.956799
AC166328.1	cluster4	0.0192369	0.213411	2.15269	0.293209	-1.00613	-0.99413	-0.297862	-0.380422
AC166332.1	cluster4	0.146869	-0.487965	1.35599	1.64815	-0.827366	-0.991903	-0.13833	-0.70545
Acadl	cluster4	-1.06877	-1.09412	1.25392	1.63806	-0.569824	-0.241277	-0.0559126	0.137925
Adam18	cluster4	-0.327971	-0.0465058	1.66982	1.47232	-0.77404	-0.747295	-0.622674	-0.623651
Adig	cluster4	-0.81286	-0.426122	0.837053	1.23176	-1.16929	-1.05928	0.213462	1.18528
Adora2a	cluster4	0.391636	0.299653	2.18656	-0.144277	-0.554421	-0.666874	-0.583841	-0.928436
Akr1c18	cluster4	-0.572122	-0.139254	-0.142676	2.36859	-0.572122	-0.572122	-0.572122	0.201827
Aldh3b2	cluster4	0.372602	0.0244847	1.23052	1.54427	-1.23779	-0.989006	-0.423685	-0.521399
Alppl2	cluster4	-0.570424	-0.570424	0.982504	2.08807	-0.570424	-0.570424	-0.218455	-0.570424
Ank2	cluster4	2.29888	-0.507852	0.37408	0.0248579	-0.260653	-0.611153	-0.71589	-0.60227
Ankrd35	cluster4	-0.292578	0.0036996	1.59987	1.50576	-0.934642	-0.712361	-0.479155	-0.690586
Arhgap29	cluster4	0.135613	0.491762	1.13591	1.57045	-0.970506	-0.444899	-1.00025	-0.918074
Arhgap6	cluster4	-0.202487	-0.30036	1.34132	1.57795	-1.17164	-1.0923	-0.0429859	-0.109496
Armc3	cluster4	-0.708623	0.00627304	2.12835	0.679003	-0.708623	0.020862	-0.708623	-0.708623
Atf3	cluster4	0.797083	-1.10929	1.27835	1.13649	-0.725693	-1.08322	0.335432	-0.629159
B3gnt5	cluster4	-0.717841	-0.343079	2.07524	0.877181	-0.910475	-0.411563	-0.540126	-0.0293339
Bag2	cluster4	0.553129	0.97937	1.06636	1.0357	-1.15045	-1.09223	-0.837255	-0.554615
Bcas1	cluster4	0.600889	1.17769	1.23534	0.606692	-1.06236	-0.922209	-0.675792	-0.960251
Bcas1os2	cluster4	0.74827	1.03741	1.24202	0.536359	-0.988414	-0.974846	-0.397291	-1.20351
Bmp3	cluster4	-0.352635	-0.319876	1.75965	1.38434	-0.82748	-0.887511	-0.4099	-0.346594
C4b	cluster4	0.358336	0.407986	1.92295	0.36259	-1.13132	-0.34596	-1.13132	-0.443266
C4bp-ps1	cluster4	-0.29269	-0.418632	0.634912	2.25765	-0.637284	-0.664905	-0.48625	-0.392803
Cables1	cluster4	0.8039	0.8611	1.41573	0.325665	-0.95294	-0.636031	-0.390185	-1.42724
Car1	cluster4	-0.636443	-0.234829	-0.0403597	2.336	-0.636968	-0.700873	0.257236	-0.343759
Car2	cluster4	-0.301703	-0.317346	0.48401	2.30166	-0.658453	-0.642744	-0.598867	-0.266555
Casp1	cluster4	-0.350187	0.199876	2.2651	-0.667949	-0.617789	-0.599612	0.381798	-0.611238
Cbr2	cluster4	-0.357118	-0.508843	2.01213	1.12452	-0.618026	-0.613796	-0.487559	-0.551304
Ccbl2	cluster4	0.685083	0.478146	1.27745	1.04889	-1.12787	-1.27414	-0.339968	-0.747587
Ccdc85c	cluster4	0.497648	0.847504	1.07208	0.872074	-1.44032	-1.36784	-0.063168	-0.417982
Ccl5	cluster4	-0.317978	-0.372446	2.40074	-0.103777	-0.629152	-0.358258	0.0578863	-0.67701
Ccr5	cluster4	0.144617	-0.540648	2.29906	-0.31604	-0.779336	-0.535778	0.294074	-0.565954
Ccrl2	cluster4	-0.111078	0.202934	1.77002	1.18605	-0.935699	-0.814705	-0.762161	-0.535364
Cdh23	cluster4	0.715566	-0.28502	1.64409	1.09015	-0.789303	-0.870175	-0.784977	-0.720332
Cdhr1	cluster4	-0.361238	0.427989	1.26586	1.67448	-0.77652	-0.809807	-0.632975	-0.787792
Ceacam1	cluster4	-0.656263	-0.0355976	1.19399	1.27385	-1.1291	-1.3183	-0.0395146	0.710926
Ceacam19	cluster4	-0.425871	-0.458672	2.07564	0.469669	-0.70399	-0.855521	0.60005	-0.701301
Cfap44	cluster4	-0.602932	-0.495885	2.08973	0.916439	-0.68776	-0.75643	-0.106495	-0.356664
Chac2	cluster4	0.522073	0.376841	1.11353	0.978431	-1.31705	-1.34287	0.46518	-0.796128
Chit1	cluster4	0.234915	1.22526	1.67165	0.0872256	-0.679537	-0.96127	-0.717401	-0.860846
Cisd3	cluster4	0.597279	0.998765	0.843672	1.16281	-1.08711	-1.23216	-0.470706	-0.812548
Cited1	cluster4	0.119879	-0.363977	1.08227	1.93479	-0.718098	-0.774451	-0.599753	-0.680657
Clec2f	cluster4	0.669599	-0.889123	-0.00213651	1.93044	-0.509533	-0.887166	-0.841277	0.529193
Clic5	cluster4	-0.589025	0.375047	1.14232	1.76786	-0.9859	-0.271213	-0.695755	-0.743331
Cma1	cluster4	-0.100227	0.68077	-0.0818049	2.10471	-0.106192	-0.832417	-0.832417	-0.832417
Cmtm7	cluster4	0.539373	0.166511	1.41897	1.20132	-1.05693	-1.23194	-0.357541	-0.679763
Cmtm8	cluster4	0.00476085	-0.474516	1.95553	0.842581	-1.01335	-1.02832	0.0968089	-0.383501
Cobl	cluster4	0.646865	0.288796	1.52094	0.963677	-1.23924	-1.02679	-0.571398	-0.582859
Col16a1	cluster4	0.553073	-0.0215345	2.06409	-0.240121	-0.926528	-1.06723	0.214494	-0.576248
Col9a1	cluster4	0.0117425	-0.35662	1.80981	1.2905	-0.778804	-0.779051	-0.624449	-0.573132
Csta1	cluster4	-0.923064	-0.290987	0.816474	1.86349	-0.685441	-0.909919	-0.491104	0.620549
Cyp2b10	cluster4	-0.638152	0.25674	0.373854	1.67806	-1.25229	-1.26005	0.246411	0.595429
Cyp2s1	cluster4	0.160975	1.00013	0.745057	1.5138	-0.852851	-0.500257	-0.951133	-1.11573
Cyp4f39	cluster4	-0.213911	-0.668538	0.0759075	2.17845	-0.876527	-0.942196	0.226947	0.219864
Cysrt1	cluster4	-0.410092	0.164901	0.791146	2.06771	-0.900548	-0.788164	-0.609665	-0.31529
Ddx26b	cluster4	1.07949	0.175682	1.9215	-0.706396	-0.585682	-0.687749	-0.397825	-0.79901
Ddx60	cluster4	-0.146248	-0.198545	2.18137	0.485434	-0.956654	-0.888524	0.0134086	-0.490239
Dhrs7	cluster4	0.549745	0.547975	1.37506	1.1206	-0.954596	-0.974074	-0.781119	-0.883594
Dhtkd1	cluster4	0.524255	0.24345	1.74129	0.857239	-0.868778	-1.02078	-0.661169	-0.815497
Dio2	cluster4	0.39629	-0.219449	2.28246	0.0364186	-0.691042	-0.494423	-0.696697	-0.613559
Dlx4	cluster4	0.217468	-0.0515808	2.17198	0.410009	-0.846332	-0.926493	-0.402581	-0.572467
Dmbt1	cluster4	-0.476864	-0.287501	-0.258094	2.44795	-0.416848	-0.443178	-0.507243	-0.0582262
Dnah8	cluster4	0.118153	-0.0565501	1.86911	1.03278	-0.515889	-1.13968	-0.620109	-0.68781
Egln3	cluster4	0.561331	0.317627	1.28413	1.24196	-1.0352	-0.948745	-0.257206	-1.1639
Eid1	cluster4	0.532966	1.18617	0.868836	0.995981	-1.21008	-1.16952	-0.651079	-0.553284
Enpp2	cluster4	0.156702	-1.06137	2.03188	-0.079221	-0.656354	-0.28161	0.718923	-0.828949
Entpd8	cluster4	0.569471	0.962928	1.27098	0.810099	-1.10385	-1.09293	-0.882043	-0.534661
Epor	cluster4	0.756682	0.316697	1.79579	0.444937	-0.969285	-1.02223	-0.51091	-0.811673
Erich2os	cluster4	0.636514	0.120606	1.88892	0.604959	-0.804395	-0.790398	-0.78931	-0.866899
Erich3	cluster4	-0.0832603	-0.535243	2.32582	0.369094	-0.65331	-0.616459	-0.283469	-0.523176
Etv1	cluster4	-0.257112	0.121183	1.63301	1.42618	-0.830135	-0.866145	-0.728519	-0.498454
Eva1c	cluster4	0.908047	0.583161	0.102254	1.59128	-0.107431	-0.876934	-1.31392	-0.886454
Eya2	cluster4	-0.507856	-0.837559	0.565537	2.16131	-0.736592	-0.603795	-0.286529	0.245487
Fam117b	cluster4	-1.62302	0.220017	1.25674	0.514748	-1.3148	-0.16271	0.781343	0.327678
Fam129a	cluster4	-0.206247	-0.550028	0.502012	2.2769	-0.648854	-0.710024	-0.523182	-0.14058
Fam189a1	cluster4	-0.573326	-0.48458	2.27292	-0.40282	-0.461186	-0.54192	0.635576	-0.444663
Fam3b	cluster4	-0.469378	-0.338649	0.887296	2.14411	-0.654998	-0.667112	-0.462722	-0.438548
Fam69b	cluster4	1.06607	0.83142	0.678103	1.10812	-1.01183	-1.1069	-0.708778	-0.856199
Fam83e	cluster4	0.59217	1.05707	0.71377	1.13402	-1.04773	-1.14793	-0.163738	-1.13762
Fcrl5	cluster4	0.922371	-0.617232	0.9746	0.40785	-0.638757	-1.15349	1.25816	-1.15349
Ffar4	cluster4	-0.154091	-0.592851	2.24226	0.474068	-0.736845	-0.795465	0.00626399	-0.443344
Fgf21	cluster4	0.131122	0.0910516	1.87643	0.999388	-0.811907	-0.601059	-0.756999	-0.928028
Fkbp5	cluster4	0.769426	0.364954	1.2172	1.2317	-1.00238	-1.01416	-0.6953	-0.871441
Fndc9	cluster4	-0.514886	-0.659528	1.94694	1.08657	-0.764674	-0.761554	0.066607	-0.399474
Foxd2	cluster4	-0.246265	0.467065	2.22398	-0.242562	-1.11444	-0.403614	-0.538728	-0.145442
Foxd2os	cluster4	-0.136913	0.836983	1.29078	1.2193	-1.30385	-1.01536	-0.440762	-0.450178
Fry	cluster4	-0.474756	-0.61069	1.5802	1.53387	-0.84901	-0.772748	0.0714517	-0.478324
Fut2	cluster4	0.0188707	-0.788709	1.19125	1.59474	-0.887639	-1.17433	0.374542	-0.328726
Fut9	cluster4	-0.5301	-0.772776	2.01372	0.258041	-0.739258	-0.777579	0.865111	-0.317164
Gata3	cluster4	-0.454875	-0.693302	1.84953	1.32148	-0.526221	-0.729203	-0.23837	-0.529039
Gbp4	cluster4	-0.695725	-0.776022	1.6154	0.924452	-1.05882	-0.943657	0.494794	0.439574
Gbp5	cluster4	-0.798149	-0.896707	1.19288	1.55412	-0.799811	-0.894557	0.514074	0.128151
Gbp7	cluster4	0.637336	-0.739423	1.34958	1.45213	-0.897532	-0.984777	-0.470496	-0.34682
Gchfr	cluster4	-0.181574	-0.329768	1.18436	1.92286	-0.774433	-0.794328	-0.51572	-0.511394
Gda	cluster4	-0.68189	-0.699556	1.22325	1.86713	-0.713825	-0.71256	-0.195674	-0.0868771
Gem	cluster4	-0.221196	-0.608215	1.43398	1.07199	-0.827471	-1.32427	0.879612	-0.404426
Gfi1b	cluster4	-0.496279	-0.653242	1.37426	1.82337	-0.632484	-0.642208	-0.41983	-0.353578
Gjb2	cluster4	-0.174337	0.357252	2.01387	0.48168	-1.03511	-0.67276	0.0434901	-1.01408
Gm17619	cluster4	-0.820328	0.146513	1.27707	1.25357	-1.36327	-0.630444	0.715711	-0.578821
Gm26641	cluster4	0.746864	0.916389	1.36539	0.544969	-1.09287	-1.0951	-0.902049	-0.483593
Gm27605	cluster4	-0.78781	-0.790559	1.42425	1.56626	-0.790559	-0.790559	0.149544	0.0194298
Gm27898	cluster4	-0.815797	-0.815797	1.72435	1.10743	-0.790547	-0.815797	0.422397	-0.0162384
Gp2	cluster4	0.59908	-0.505292	2.20795	0.0659668	-0.693848	-0.785228	-0.362007	-0.526622
Gpnmb	cluster4	-0.706978	-0.947191	0.940784	1.46181	-0.947191	-0.947191	0.317926	0.828036
Gpr20	cluster4	-0.312425	-0.411062	2.1745	0.50189	-0.802919	-0.779509	0.279599	-0.650072
Gpx2	cluster4	0.254978	1.07682	0.250343	1.66337	-0.834641	-0.759979	-1.21854	-0.432353
Gramd3	cluster4	-0.105936	0.112756	2.0439	0.815554	-0.938275	-0.734274	-0.570645	-0.623086
Greb1	cluster4	0.808479	-0.12799	1.3711	1.05053	-1.11349	-1.26282	-0.01042	-0.715391
Grin1	cluster4	0.496244	0.181076	1.73672	0.897944	-0.857736	-0.971399	-0.496804	-0.98605
Hexa	cluster4	-0.516188	-1.04166	1.28703	1.24816	-0.767453	-1.16155	0.622655	0.328997
Hif1a	cluster4	-0.462233	-0.684548	1.15304	1.42765	-1.09313	-1.17292	0.544764	0.287379
Hilpda	cluster4	0.185164	0.599548	0.740177	1.65754	-0.710917	-0.24503	-0.747912	-1.47857
Hivep3	cluster4	0.135482	-0.0193862	0.263695	2.23088	-0.909025	-0.297316	-0.832746	-0.571585
Hmx2	cluster4	0.188016	1.24632	1.11	1.00758	-0.801467	-0.916817	-0.916817	-0.916817
Hoxb13	cluster4	-0.663247	-0.656027	1.03394	2.01752	-0.666685	-0.664873	-0.308802	-0.0918234
Hydin	cluster4	1.10378	-0.16887	1.91534	-0.0589054	-0.688054	-0.907309	-0.411767	-0.784209
Icam5	cluster4	0.122857	-0.137797	1.25686	1.70604	-0.947985	-1.02012	-0.322185	-0.657671
Ido1	cluster4	0.242189	-0.188907	1.37982	1.6272	-0.782054	-0.849774	-0.713791	-0.714678
Ido2	cluster4	-0.314519	-0.479271	1.23251	1.9131	-0.725859	-0.704878	-0.311512	-0.609571
Insl3	cluster4	0.340329	-0.309351	1.83811	1.02886	-0.772118	-0.618515	-0.409741	-1.09757
Isx	cluster4	0.52968	0.858012	1.01946	1.20584	-1.12635	-1.14424	-0.745092	-0.597323
Itga7	cluster4	0.438875	0.949643	1.69216	0.308832	-0.798881	-0.793291	-0.719704	-1.07763
Itih5	cluster4	1.21105	-0.0646743	-0.963476	1.21726	-0.747794	-0.73419	-0.963476	1.0453
Jak3	cluster4	0.0688651	-0.667352	1.3649	1.71176	-0.874045	-0.807245	-0.289535	-0.507346
Kcnc3	cluster4	0.881831	0.699575	1.36696	-0.0624389	-1.05183	-0.914116	0.40469	-1.32467
Kcnk2	cluster4	-0.643017	0.664198	0.862477	1.7746	-1.14494	-0.236519	-0.450837	-0.825963
Kcnq1ot1	cluster4	-0.103372	0.797024	0.59645	1.17886	-1.18859	-1.75565	0.220052	0.255231
Kctd12b	cluster4	-0.827364	0.595872	1.27405	0.533912	-0.832885	-1.5051	1.01446	-0.25295
Khdc1a	cluster4	-0.45325	-0.146943	1.44648	1.72802	-0.699725	-0.697158	-0.702287	-0.475139
Kif26a	cluster4	-0.235157	-0.617744	1.28278	1.63219	-1.12558	-0.689335	0.36676	-0.613918
Kirrel3os	cluster4	-0.0780259	-0.529696	-0.181415	2.10542	0.0746723	-1.42503	-0.307595	0.341666
Klhl8	cluster4	1.2252	0.409429	1.02521	0.626618	-1.14722	-1.50761	-0.0932681	-0.538355
Krt1	cluster4	-0.360491	-0.514884	1.34781	1.79752	-0.856749	-0.159065	-0.703008	-0.551129
Krt35	cluster4	-0.0583578	0.282757	1.45781	0.429322	-1.21767	-1.31342	1.01951	-0.599947
Krt39	cluster4	0.430816	-0.291124	1.76751	0.835597	-0.999108	-1.26676	0.0703388	-0.547271
Krt4	cluster4	0.383972	0.247918	1.2342	1.48893	-0.97531	-1.06671	-0.879936	-0.433067
Krt83	cluster4	0.288457	-0.544364	0.315657	2.21892	-0.792607	-0.792607	-0.122776	-0.570683
Ldhb	cluster4	1.53707	-1.12488	0.605028	1.08044	-0.242375	-1.26298	-0.364733	-0.227568
Lgals3	cluster4	0.147637	0.156211	1.59544	1.24261	-0.907945	-0.328454	-0.71132	-1.19418
Lims2	cluster4	0.0976417	-0.515554	0.631852	1.07338	-0.0371896	1.32354	-1.5195	-1.05417
Lrat	cluster4	0.239494	-0.229601	2.34766	-0.0410643	-0.656524	-0.611458	-0.419055	-0.629454
Lrrc18	cluster4	-0.561311	-0.586355	2.07218	0.988571	-0.660769	-0.688889	-0.280477	-0.282951
Lrrc8e	cluster4	-0.516601	-0.647689	2.04604	0.669818	-0.555104	-0.977358	0.446039	-0.465147
Lrrn3	cluster4	-0.481345	-0.608758	1.50849	1.7031	-0.661162	-0.66243	-0.281972	-0.515922
Ly6c1	cluster4	-0.742901	-0.686375	1.26156	1.58109	-0.925514	-0.885839	0.486309	-0.0883358
Ly6c2	cluster4	-0.550467	-0.450839	2.17918	0.802394	-0.632064	-0.420468	-0.246572	-0.681162
Ly6g	cluster4	-0.774166	-0.815438	1.25756	1.62165	-0.822194	-0.87176	0.260497	0.143849
Lypd2	cluster4	-0.471581	-0.620403	1.10423	2.01824	-0.621785	-0.654831	-0.360653	-0.393214
Map3k8	cluster4	0.631313	0.664201	1.26125	0.988417	-1.22724	-1.09925	-0.349089	-0.869599
Mb	cluster4	-0.174014	0.412275	1.17489	1.70399	-0.808556	-0.928251	-0.535695	-0.844641
Mb21d1	cluster4	0.361008	-0.0698314	1.70716	1.01844	-1.05523	-1.24037	-0.384356	-0.336827
Mctp1	cluster4	-0.672357	-0.719794	0.857939	2.04879	-0.698137	-0.77964	-0.0314543	-0.00534213
Meioc	cluster4	0.767873	0.903955	1.42868	-0.58532	-1.42519	-1.01898	0.226666	-0.297681
Mgat3	cluster4	1.05314	0.660584	0.972261	0.904926	-1.06741	-1.1211	-0.307025	-1.09537
Mgat4c	cluster4	-0.565895	-0.768427	1.35063	1.6211	-1.16436	-0.303475	-0.380489	0.210914
Mgp	cluster4	-0.274086	-0.613283	1.81445	0.836863	-0.843182	-0.874526	0.71152	-0.757753
Morc1	cluster4	-0.284453	-0.918641	1.20543	1.53534	-0.883213	-1.164	0.248187	0.261351
Mt3	cluster4	-0.314508	-0.579605	1.59952	1.60082	-0.751638	-0.739547	-0.410087	-0.404956
Mt4	cluster4	-0.607994	-0.792642	1.27217	1.73168	-0.741165	-0.82003	0.263844	-0.305861
Mup10	cluster4	-0.458455	-0.458455	2.41952	0.144837	-0.458455	-0.458455	-0.272086	-0.458455
Mx1	cluster4	-0.890485	-0.919939	1.36203	1.21176	-0.805208	-0.881341	0.156629	0.766553
Myc	cluster4	0.496373	1.08725	1.0141	1.01859	-0.987091	-0.856432	-1.2228	-0.549998
Myo1h	cluster4	-0.835457	-0.334271	1.49942	1.47674	-0.955799	-0.807829	0.290198	-0.333004
Naa16	cluster4	0.347272	0.916684	1.35178	0.871427	-1.29768	-1.05325	-0.48578	-0.650458
Ndrg2	cluster4	0.795295	0.509366	0.975072	1.35675	-0.86464	-0.993831	-0.872774	-0.905243
Neto2	cluster4	-0.726054	-0.710305	1.67744	1.136	-0.919517	-0.733642	0.608231	-0.332152
Nkx6-3	cluster4	1.1019	0.628092	0.892349	1.01777	-0.844637	-0.975759	-0.564908	-1.25481
Nos2	cluster4	-0.463067	-0.515187	1.86017	1.34523	-0.601106	-0.610229	-0.490553	-0.525264
Nrp2	cluster4	0.0918255	0.113067	1.88046	0.947604	-0.877971	-0.860873	-0.334482	-0.959629
Ntn5	cluster4	-0.60457	-0.792798	0.917286	1.49518	-0.818821	-1.00009	1.08575	-0.281942
Oas3	cluster4	-0.544178	-0.3685	2.3489	0.393093	-0.582691	-0.477768	-0.256223	-0.512631
Olfr648	cluster4	-0.404574	-0.644715	1.24268	1.92409	-0.406531	-0.644715	-0.421527	-0.644715
Otud1	cluster4	-0.0551865	-0.241451	1.82416	-0.812721	-0.370753	1.21171	-0.518396	-1.03737
Oxct1	cluster4	0.523857	1.0521	1.2061	0.87341	-1.09233	-0.962404	-0.81709	-0.783643
P2ry1	cluster4	-1.51868	-0.143818	0.308949	1.95677	-0.655421	-0.278901	-0.139719	0.470821
Padi1	cluster4	-0.725837	-0.61364	0.702488	1.95561	-0.728256	-1.02283	0.449326	-0.0168556
Pf4	cluster4	-0.317244	0.351223	0.340984	2.19847	-0.943936	-0.613539	-0.361485	-0.654475
Pgf	cluster4	-0.578723	-0.938606	1.62745	0.480959	-0.605187	-0.586513	1.30369	-0.703075
Phf11c	cluster4	-0.729538	-0.641269	2.36287	0.132991	-0.30711	-0.555239	-0.227706	-0.0350021
Pla2g4c	cluster4	0.411925	0.578055	1.95776	-0.204165	-1.34321	-0.735812	-0.498443	-0.166101
Plcb1	cluster4	0.423586	0.0457293	1.26313	0.258247	-1.0512	-1.3714	1.23508	-0.80318
Plekhf1	cluster4	-0.304095	-0.472248	1.78863	1.326	-0.738387	-0.902752	-0.0997031	-0.597438
Ppef1	cluster4	-0.702815	-0.649844	0.863961	1.91053	-0.841553	-0.801429	-0.284555	0.505709
Prkce	cluster4	-0.250857	-0.436758	0.0921638	0.726538	-0.889618	-1.07759	2.05201	-0.215892
Prr15	cluster4	0.622318	-0.057879	1.91612	0.473089	-0.940177	-1.08735	-0.132213	-0.793914
Ptprr	cluster4	0.108033	-0.412435	1.57403	1.42931	-0.935539	-1.07795	-0.229627	-0.455823
RP23-118M14.2	cluster4	-0.0331787	-0.358598	0.688807	2.17871	-0.718172	-0.828827	-0.551137	-0.377607
RP23-123O12.2	cluster4	0.438102	-0.142048	-0.419069	2.24178	0.037502	-0.77895	-0.566116	-0.811199
RP23-127E21.1	cluster4	-0.264734	-0.0554313	0.777544	2.14946	-0.686179	-0.671426	-0.63298	-0.616254
RP23-12I4.5	cluster4	-0.622232	-0.145912	1.87507	1.20762	-0.77425	-0.13309	-0.632964	-0.77425
RP23-132N23.1	cluster4	-0.676347	-1.14841	1.12665	1.17827	-1.41664	0.0883523	0.733674	0.114455
RP23-145I16.5	cluster4	0.430751	0.795926	1.13711	1.24176	-1.05805	-1.01229	-0.87568	-0.659517
RP23-149C6.3	cluster4	-0.216232	-0.709666	2.0725	0.774862	-0.709666	-0.709666	0.207534	-0.709666
RP23-161B11.4	cluster4	0.0686657	-0.557279	1.82596	1.22616	-0.838288	-0.847372	-0.295649	-0.582197
RP23-165D1.1	cluster4	0.216934	0.89463	1.60939	0.612395	-1.36779	-0.650979	-0.53747	-0.777119
RP23-173N16.6	cluster4	0.147885	0.970259	1.45894	0.834939	-1.08855	-0.830636	-0.413305	-1.07953
RP23-178F20.1	cluster4	-0.034009	-0.523735	1.17055	1.87676	-0.678801	-1.00273	-0.26359	-0.544447
RP23-184H3.5	cluster4	0.740318	0.492846	0.475657	1.54808	-1.22041	-1.21874	-0.78114	-0.0366084
RP23-192E11.1	cluster4	0.217643	0.810008	1.28255	0.895093	-1.33578	-1.36951	-0.431009	-0.0689868
RP23-197K11.5	cluster4	-0.143746	-0.349481	1.01336	1.98841	-0.893872	-0.869277	-0.224226	-0.521167
RP23-200M5.6	cluster4	0.366249	0.469843	1.60313	-0.191611	-1.90114	-0.358424	-0.378397	0.390351
RP23-201I4.11	cluster4	-0.18885	0.274381	1.97757	0.701374	-0.950219	-0.857925	-0.0365106	-0.919818
RP23-205C7.1	cluster4	-0.0529773	1.52892	0.559017	1.24355	-0.615297	-0.922645	-1.03762	-0.702954
RP23-220C16.2	cluster4	0.374727	0.654839	0.728078	1.5654	-1.10431	-1.28887	-0.726833	-0.203034
RP23-232B20.6	cluster4	-0.228937	1.31506	1.29421	-0.591581	-0.237851	-0.938543	0.710758	-1.32312
RP23-241H7.1	cluster4	0.271216	0.484611	1.29191	1.25781	-0.522568	-0.302778	-1.2379	-1.2423
RP23-247P23.1	cluster4	0.193318	0.46958	1.85293	0.763309	-0.895516	-0.913656	-0.802178	-0.667783
RP23-251L22.2	cluster4	-0.477584	-0.545613	1.70494	1.41276	-0.792198	-0.870052	-0.432337	7.41e-05
RP23-254F23.1	cluster4	0.490114	0.781959	0.652838	1.50367	-0.701353	-0.342537	-1.25763	-1.12706
RP23-264E23.2	cluster4	0.146844	1.05459	1.24902	0.984901	-1.10214	-0.86994	-1.11512	-0.348148
RP23-265A5.1	cluster4	-0.406996	-0.475536	2.11622	0.863081	-0.723974	-0.719026	-0.581911	-0.0718601
RP23-274E24.2	cluster4	-0.53999	-0.53999	1.58958	-0.53999	-0.53999	1.65036	-0.53999	-0.53999
RP23-285C18.2	cluster4	0.0310217	0.683474	1.6555	0.811826	-1.23562	-1.11017	-0.309746	-0.526291
RP23-296D10.4	cluster4	-0.0282169	-0.508679	1.11554	1.91789	-0.214587	-0.754411	-0.629854	-0.897679
RP23-300I3.1	cluster4	-0.0290579	-0.505403	2.26899	-0.0262437	-0.525841	-0.754803	0.359351	-0.786991
RP23-302C16.2	cluster4	-0.103983	0.272318	1.99215	0.679142	-0.863149	-0.99322	-0.859202	-0.124057
RP23-321M22.3	cluster4	0.441731	0.168148	1.90516	0.446601	-0.946526	-1.26369	-0.669303	-0.0821202
RP23-322E23.4	cluster4	-0.0710068	-0.214788	1.63535	1.48919	-0.592826	-0.833327	-0.625149	-0.787446
RP23-329A21.3	cluster4	0.988966	-0.4502	1.3198	1.27377	-0.796045	-0.796045	-0.744201	-0.796045
RP23-330O8.1	cluster4	0.944061	0.093376	1.29405	1.03235	-1.0963	-1.25294	-0.315898	-0.698696
RP23-33P17.2	cluster4	-0.00745722	0.0361969	1.36822	-1.31722	1.28097	0.0638163	-1.31722	-0.107294
RP23-349J3.3	cluster4	-0.0900677	-0.235201	1.721	1.41343	-0.735095	-0.710805	-0.649453	-0.713814
RP23-34C18.1	cluster4	0.41538	0.837962	1.38421	0.259776	-1.51518	-1.34974	0.0925241	-0.124929
RP23-359C9.3	cluster4	-0.254118	-0.0295895	0.563178	1.33102	-1.37838	-1.38511	0.150703	1.0023
RP23-3D20.2	cluster4	-0.449786	0.492953	0.02173	2.25274	-0.453443	-0.898712	-0.481478	-0.484005
RP23-404J7.7	cluster4	0.476431	0.759149	1.30054	1.08118	-1.04771	-0.747456	-1.01076	-0.811383
RP23-410L16.4	cluster4	-0.282562	0.81125	1.1371	1.53919	-0.916571	-0.706277	-0.722393	-0.859737
RP23-41J14.4	cluster4	0.04017	-0.274841	0.385708	0.692315	-1.31836	-1.3176	1.67538	0.117236
RP23-43M12.1	cluster4	0.0245564	0.0610091	0.332379	2.2518	-0.647282	-0.812874	-0.645606	-0.563978
RP23-445K23.4	cluster4	0.911044	0.0515926	1.91168	0.103385	-0.933506	-0.67252	-0.341115	-1.03056
RP23-451D4.8	cluster4	-0.347818	1.33444	1.16306	0.0897059	-0.930468	-0.429239	0.632688	-1.51236
RP23-454J20.5	cluster4	-1.39144	-0.813585	1.76766	1.00942	-0.312278	-0.328369	-0.12499	0.193588
RP23-458B6.15	cluster4	-0.427189	0.196085	0.785564	1.33246	-1.01151	-1.01151	-1.01151	1.14762
RP23-458B6.6	cluster4	-0.46855	-0.464004	2.33121	0.489259	-0.469661	-0.461128	-0.478178	-0.478946
RP23-56B4.1	cluster4	-0.283607	-0.205278	0.249098	2.37623	-0.538087	-0.450956	-0.479493	-0.667907
RP23-58H5.12	cluster4	0.127198	0.987383	1.60955	0.6022	-1.12654	-0.777152	-0.419284	-1.00336
RP23-61A11.2	cluster4	0.0628255	0.938807	0.893463	1.53465	-0.807605	-0.802665	-0.840722	-0.978753
RP23-70K18.1	cluster4	0.0922789	0.28307	0.658681	2.01079	-0.805367	-0.74966	-0.506311	-0.983486
RP23-87H19.10	cluster4	-0.788435	-0.781134	1.46261	1.5187	-0.464333	-0.661034	0.417578	-0.703959
RP23-88A13.2	cluster4	-0.472009	0.286654	1.66326	1.19462	-1.21386	-0.894411	-0.0965671	-0.467694
RP23-88A13.3	cluster4	-0.745049	0.0266989	1.93958	1.05474	-0.910087	-0.722868	-0.243448	-0.399574
RP23-99M13.2	cluster4	0.697343	-0.38429	0.889786	0.308443	-1.10945	-1.14668	1.52482	-0.77997
RP24-189K8.2	cluster4	1.11111	-0.451493	0.0582981	1.83999	-0.888564	-1.04726	-0.526498	-0.0955798
RP24-240G4.2	cluster4	-0.717776	-0.205973	1.39835	1.58691	-1.02052	-0.952996	0.0431706	-0.131163
RP24-270I4.1	cluster4	-0.821845	-0.567695	1.69957	1.1514	-0.821845	-0.821845	0.549697	-0.367435
RP24-271M20.8	cluster4	0.395657	0.82491	1.48191	0.628234	-1.2935	-1.12081	-0.124291	-0.792107
RP24-289D12.3	cluster4	-0.613116	-0.452266	0.743339	2.18888	-0.664325	-0.714706	-0.195405	-0.292398
RP24-291E1.1	cluster4	-0.504243	-0.633279	1.19591	1.92284	-0.688464	-0.771212	-0.181921	-0.339628
RP24-314N20.2	cluster4	-0.533452	0.266486	1.64138	1.1266	-1.08579	-1.12921	0.162057	-0.448071
RP24-338G10.1	cluster4	0.628949	-0.383878	1.35549	1.43267	-1.01839	-0.961444	-0.686112	-0.367295
RP24-345M16.1	cluster4	-0.167204	0.446299	1.472	1.41007	-0.986507	-0.928542	-0.677797	-0.568318
RP24-358M18.1	cluster4	0.213201	-0.0928538	1.72134	1.22831	-1.00488	-0.840536	-0.5488	-0.675784
RP24-358M18.2	cluster4	0.210282	0.431851	1.75008	0.940225	-0.917184	-0.94172	-0.670505	-0.803026
RP24-376E16.15	cluster4	-0.152857	1.11801	1.09995	-0.149965	-1.16587	-1.06877	1.14508	-0.825581
RP24-441F13.12	cluster4	0.170299	1.47478	1.2036	-0.189722	-1.28461	-1.14928	0.284321	-0.509386
RP24-446P12.2	cluster4	0.0211253	1.01257	1.70474	0.17857	-0.979268	-0.888612	0.0826031	-1.13173
RP24-446P12.3	cluster4	-0.654461	0.659037	1.37889	0.694266	-1.10298	-1.00294	0.889069	-0.860881
RP24-448C16.1	cluster4	0.454041	0.358864	1.16164	0.953796	-1.29338	-1.61107	-0.273902	0.250017
RP24-492L15.3	cluster4	0.868938	0.670599	1.33994	0.771771	-0.927992	-1.07741	-0.940804	-0.705043
RP24-534D4.3	cluster4	0.467558	-0.831732	1.43145	0.473882	0.010185	-1.74713	-0.512126	0.707919
RP24-548K2.3	cluster4	-0.467863	-0.521218	2.40506	0.174369	-0.521218	-0.521218	-0.248485	-0.299424
RP24-62C22.1	cluster4	1.66043	-0.28585	1.32165	0.287643	-0.505304	-0.687996	-0.895288	-0.895288
RP24-76E2.5	cluster4	0.901469	0.646681	0.843525	1.05876	-0.575096	-0.262229	-1.05858	-1.55453
RP24-87I22.3	cluster4	-0.129556	-0.283633	0.78287	1.97498	-0.810991	-1.10891	-0.666096	0.241337
RP24-88A10.1	cluster4	-0.297183	-0.66542	1.72542	1.48876	-0.604547	-0.600707	-0.494299	-0.552031
Rac3	cluster4	0.865562	-0.711745	1.50407	0.294544	-0.78727	-1.1772	0.839563	-0.827518
Ranbp17	cluster4	-0.353553	-0.353553	-0.353553	2.47487	-0.353553	-0.353553	-0.353553	-0.353553
Rasip1	cluster4	0.993797	-0.168236	1.77317	0.252587	-0.611089	-1.16944	-0.0548554	-1.01593
Rasl11a	cluster4	-0.204031	0.945364	1.83158	0.486727	-0.990109	-0.868432	-0.507714	-0.693389
Rbm11	cluster4	0.0840524	-0.771493	1.48252	1.50808	-0.866191	-0.996015	-0.0131221	-0.427836
Rbm20	cluster4	-0.20768	-0.59437	2.13752	0.716229	-0.779642	-0.848989	0.0159612	-0.439027
Rbp4	cluster4	0.989057	0.0887265	1.91681	0.0603011	-0.80604	-0.7485	-0.732446	-0.767905
Rdh9	cluster4	0.475769	-0.341273	2.03678	0.673931	-0.748047	-0.827543	-0.589126	-0.680488
Retnlb	cluster4	-0.277996	-0.643263	2.16517	0.821978	-0.643263	-0.643263	-0.473522	-0.305838
Ripk2	cluster4	0.43661	-0.421995	1.75328	0.886157	-1.04381	-1.23174	0.0271348	-0.405634
Rnase2b	cluster4	-0.436468	-0.48489	2.33362	-0.0109541	-0.645004	-0.651675	0.323397	-0.428021
Rnf130	cluster4	0.699812	-0.476763	1.60236	1.11391	-0.72763	-1.09005	-0.307945	-0.813705
Rnf186	cluster4	0.526951	1.05158	1.09263	0.985068	-0.941168	-0.656247	-0.938626	-1.12019
Ror1	cluster4	0.896757	-0.739442	1.68957	0.902377	-0.793854	-0.830964	-0.445505	-0.678936
Rubcnl	cluster4	0.69895	0.539697	0.832556	1.51696	-0.966004	-0.865376	-0.89737	-0.859407
S100a7a	cluster4	-0.0547745	-1.28625	0.953523	1.83505	-0.0104027	0.00744703	-0.616612	-0.82799
S100a8	cluster4	-0.70604	-0.70604	1.37303	1.73457	-0.70604	-0.70604	0.0479111	-0.331349
S100a9	cluster4	-1.08876	-0.386467	1.00147	1.63758	-1.08876	-0.73045	0.174567	0.480832
Saxo1	cluster4	-0.503705	-0.503705	-0.230298	2.34918	-0.503705	-0.503705	-0.503705	0.399643
Scgb2b7	cluster4	0.455362	-1.25954	0.49851	1.32016	-0.409073	-1.25954	-0.462618	1.11673
Scnn1b	cluster4	-0.412836	0.482139	0.462199	2.03964	-0.426093	-0.324286	-1.28389	-0.536872
Selenbp2	cluster4	-0.297651	-0.406279	1.45001	1.48158	0.134909	-0.671327	-1.36989	-0.32135
Serpinb9g	cluster4	-0.760308	-0.760308	1.10088	1.60659	-0.760308	-0.760308	0.814547	-0.480788
Sgsm1	cluster4	-0.502709	-0.676077	1.75392	0.241762	-0.733959	-1.00545	1.22949	-0.306976
Sh2d6	cluster4	-0.0687211	-0.377984	1.62587	1.51711	-0.789194	-0.765258	-0.724191	-0.417635
Sidt1	cluster4	0.462586	-0.3488	1.33677	1.57954	-0.814875	-0.946895	-0.727712	-0.540611
Skint4	cluster4	-0.823362	-0.835489	0.687394	1.98756	-0.865662	-0.513328	-0.0659522	0.428842
Slc16a10	cluster4	-0.123384	-0.601055	2.33271	0.234509	-0.579375	-0.718711	-0.0209582	-0.523739
Slc16a6	cluster4	0.700658	0.60305	0.614459	1.39623	-1.25992	-1.31923	-0.0357019	-0.699543
Slc19a3	cluster4	-0.193113	-0.615357	1.39392	1.77611	-0.587594	-0.80763	-0.378191	-0.588142
Slc25a12	cluster4	0.464673	0.888678	0.833298	1.41887	-1.01385	-0.789808	-0.9774	-0.824462
Slc35f2	cluster4	1.35681	-0.0267517	0.96634	1.10362	-0.906234	-1.10489	-0.696071	-0.692829
Slc41a2	cluster4	0.431403	-0.735709	1.6763	1.24843	-0.76928	-0.930727	-0.354231	-0.56618
Slc5a9	cluster4	-0.456162	0.885903	-0.0573555	1.3569	-0.951016	-1.16259	-0.765114	1.14944
Slc7a8	cluster4	-0.456241	-0.600783	0.447324	2.31146	-0.6061	-0.613681	-0.359002	-0.122974
Snta1	cluster4	-0.261894	-0.644719	0.55382	0.89827	-0.900052	-1.0757	1.81333	-0.383059
Sp100	cluster4	-0.362775	-0.342196	1.82296	1.23122	-0.892727	-0.887209	0.00353117	-0.572803
Sp110	cluster4	-0.659038	0.975579	0.667261	1.77921	-0.874076	-0.794228	-0.479908	-0.614798
Sp8	cluster4	-0.818083	0.31948	1.27383	1.56214	-1.02089	-1.02783	-0.257084	-0.0315714
Sprr2h	cluster4	-0.481583	-0.465134	1.55456	0.509674	-0.485603	-0.975097	1.31828	-0.975097
St3gal1	cluster4	-0.828253	-0.0173959	1.45895	1.17433	-1.35626	-0.732189	0.589347	-0.288532
St8sia4	cluster4	0.491774	0.785669	1.44027	0.870343	-1.10393	-0.973691	-0.783325	-0.727102
Stard3nl	cluster4	0.123332	-0.0902974	1.79747	0.930035	-0.81276	-0.801375	0.105354	-1.25176
Stc2	cluster4	0.720839	0.891494	1.35715	0.653592	-1.02548	-0.850413	-0.633338	-1.11385
Stk-ps2	cluster4	0.669469	1.253	0.433087	1.22767	-1.03174	-1.02311	-0.826823	-0.701555
Stk32c	cluster4	-0.0515637	0.012762	1.90818	1.07187	-0.693215	-0.622803	-0.71768	-0.907547
Sult1a1	cluster4	-0.179798	-1.08428	0.517455	1.48897	-0.786345	-1.3097	0.507573	0.846128
Suv39h2	cluster4	0.274977	0.702057	1.39906	0.861611	-1.38084	-1.28975	-0.263874	-0.30323
Syne3	cluster4	-0.970214	-0.821474	0.417125	2.20844	-0.462654	-0.256858	-0.209005	0.0946403
Tacr3	cluster4	-0.414911	-0.268514	0.91909	-0.154716	-0.674313	-0.802435	2.07891	-0.683107
Tagap	cluster4	1.5813	0.417792	1.29578	-0.162597	-0.976881	-0.687107	-0.49423	-0.974057
Tap2	cluster4	-0.0881694	-0.522101	0.845022	2.01795	-0.821071	-1.04341	-0.412303	0.0240822
Tat	cluster4	0.000540628	-0.00878586	1.99083	0.884827	-0.938595	-0.937345	-0.531351	-0.460117
Tbkbp1	cluster4	0.606685	0.713072	1.45787	0.84177	-0.988036	-0.884553	-0.82253	-0.924279
Tc2n	cluster4	-0.0775484	0.0965038	1.22189	1.48494	-1.23814	-1.21998	-0.472529	0.204867
Tcerg1l	cluster4	0.177484	-0.276549	2.34947	0.00989007	-0.645373	-0.679773	-0.300174	-0.634978
Tcf24	cluster4	-0.594375	-0.622955	1.55358	1.21084	-1.00672	-1.00458	0.584587	-0.120381
Tekt5	cluster4	-0.190209	0.0108645	1.12708	1.81261	-1.04692	-1.03498	-0.266914	-0.411539
Tex15	cluster4	1.75207	-0.0591865	0.97467	0.56187	-0.72748	-0.999657	-0.79644	-0.705845
Tha1	cluster4	0.0502902	-0.189734	0.540506	2.05996	-1.02126	-1.06664	-0.482866	0.109735
Tie1	cluster4	-0.502581	1.83458	1.04553	-0.0017604	-0.508658	-0.986323	0.138012	-1.0188
Tifa	cluster4	-0.236437	0.449669	1.50731	1.34317	-1.05025	-0.993431	-0.676855	-0.343163
Tigd4	cluster4	0.459043	0.663376	1.27312	0.330656	-1.09343	-1.38161	-0.986704	0.735549
Tlr5	cluster4	-0.268811	0.148907	2.09306	0.181227	-0.102029	-0.862667	0.122621	-1.31231
Tmem132c	cluster4	0.0260453	1.15726	0.273957	1.72077	-0.778724	-1.01642	-0.572595	-0.810294
Tmem181c-ps	cluster4	-0.487539	-0.617716	1.24229	1.76764	-0.760473	-0.986991	-0.350701	0.193488
Tmem74b	cluster4	0.570896	0.372142	2.0542	-0.024208	-0.746988	-0.643989	-0.577628	-1.00443
Tmprss13	cluster4	-0.649725	-0.850099	1.45288	1.49441	-0.816114	-0.899374	0.144726	0.123295
Tmprss7	cluster4	-0.42187	-0.625166	0.865398	2.02878	-0.675758	-0.34222	0.154988	-0.984151
Tnfaip2	cluster4	-0.571249	-0.8353	1.02292	1.92032	-0.746587	-0.812595	0.120782	-0.0982931
Tnfrsf8	cluster4	-0.387482	-0.00995426	1.29936	1.04742	-1.2056	-1.38471	0.814447	-0.17348
Tnxb	cluster4	0.399865	0.0277466	1.71306	-0.839334	-1.25397	0.925821	-0.101158	-0.872031
Trex2	cluster4	-0.0519765	-0.184466	1.42971	1.6675	-0.937466	-0.609763	-0.544258	-0.769276
Trf	cluster4	-0.535645	-0.605148	2.33478	0.0729771	-0.713339	-0.602341	-0.0692248	0.117943
Tspan1	cluster4	-0.731493	-0.548544	1.37187	0.675973	-1.10212	-1.19498	0.845475	0.683809
Tst	cluster4	0.684698	1.10141	1.2475	0.593655	-1.10634	-1.04857	-0.767872	-0.70448
Ttc21a	cluster4	0.428333	-0.628791	1.66948	1.26199	-0.84626	-0.905559	-0.376105	-0.603089
Txndc16	cluster4	-0.0784125	0.180573	2.24412	0.0820657	-0.829263	-0.823262	-0.0329232	-0.742901
Upk3bl	cluster4	-0.167857	0.636037	0.984466	1.70237	-1.15442	-0.80792	-0.555113	-0.637564
Usp17lc	cluster4	-0.13298	0.86074	1.4617	0.581057	-0.547088	-1.53678	0.316414	-1.00306
Vsir	cluster4	0.642947	-0.464333	1.46105	1.38952	-0.765174	-0.839592	-0.693885	-0.730538
Vwf	cluster4	0.0857428	0.261373	1.28352	1.55189	-1.10565	-1.01861	-0.684959	-0.373299
Wfdc13	cluster4	-0.128709	-0.290604	2.4152	0.0434094	-0.554747	-0.375058	-0.554747	-0.554747
Zbtb18	cluster4	0.341633	-0.138128	1.28113	0.83227	-1.06215	-1.7951	0.140382	0.39996
Zbtb8a	cluster4	0.706158	-0.739598	1.06455	1.53171	-0.684974	-1.25403	-0.657295	0.0334811
Zfp493	cluster4	1.50047	-1.26177	0.521876	0.360325	-0.254575	-1.54224	0.134754	0.54116
Zscan4a	cluster4	-0.222741	1.70304	1.21055	-0.10507	-1.02543	-0.649227	0.129883	-1.04101
Zscan4d	cluster4	0.994427	0.735951	1.61468	-0.312998	-1.19159	-0.947617	-0.291712	-0.601138
mt-Tw	cluster4	0.0794428	0.70931	0.949112	1.61478	-0.88218	-1.12434	-0.803107	-0.543013
AC124730.5	cluster5	-0.813643	-1.1646	0.480409	1.82755	-0.862254	-0.408189	0.64124	0.299486
Acap1	cluster5	-0.758448	-1.18293	1.34917	0.825163	-0.642394	-0.984071	0.990255	0.403256
Adam19	cluster5	-0.659667	-0.675358	1.16264	1.90222	-0.732587	-0.752248	-0.17724	-0.067757
Adk	cluster5	0.535596	-0.0892878	1.63058	1.00819	-1.07467	-1.2068	-0.18301	-0.620605
Afap1l1	cluster5	0.274432	0.126659	1.88411	0.777274	-0.860257	-0.441663	-0.513042	-1.24751
Ago3	cluster5	0.516583	-0.727416	0.710619	0.358351	-1.06793	-1.18346	1.71126	-0.318009
Aim2	cluster5	-0.735523	-0.654078	1.52346	-0.215409	-0.728688	-0.655347	1.63541	-0.169821
Ak5	cluster5	0.891038	-0.153774	1.3852	1.15106	-0.96316	-0.9211	-0.380336	-1.00893
Ak8	cluster5	0.227102	0.16744	0.689371	2.01179	-0.79427	-0.790122	-0.773766	-0.737547
Alyref2	cluster5	0.071681	-0.233767	0.852163	0.183593	-1.1508	-1.41192	1.69189	-0.00284156
Ank	cluster5	0.492816	-0.0548235	1.06084	0.930879	-1.29542	-1.45205	0.839013	-0.521254
Ankfn1	cluster5	0.202203	-0.720872	1.77736	1.25333	-0.670514	-0.900842	-0.415232	-0.525434
Ankrd29	cluster5	0.279324	-0.540463	-0.420664	1.97953	-0.767119	-1.22765	0.661463	0.0355761
Apcdd1	cluster5	0.103207	-0.820998	1.89691	0.439837	-0.812959	-1.1103	0.692357	-0.388055
Arhgap45	cluster5	-0.280119	-0.268293	1.52304	0.335222	-0.556019	0.0402014	0.979844	-1.77388
Arhgdig	cluster5	0.367314	1.66063	0.282926	-0.752578	-0.922277	-0.805886	1.07147	-0.901598
Arhgef25	cluster5	0.132549	-0.156585	1.97475	0.843984	-1.09456	-0.830235	-0.63527	-0.234634
Arsb	cluster5	0.46831	-0.0958427	1.11848	1.28287	-1.2234	-1.5419	0.0120895	-0.0206059
Artn	cluster5	0.0976205	-0.300997	2.10007	-0.451477	-0.664677	-0.570323	0.759923	-0.970144
Bambi	cluster5	-0.023872	-0.624512	0.428103	0.0432739	-0.631822	-0.872797	2.22814	-0.546515
Bgn	cluster5	-0.744636	-0.599023	2.03111	0.802672	-1.00265	0.224667	-0.294192	-0.417947
Bmper	cluster5	-0.992732	-0.986385	1.94027	0.917479	-0.0499254	-0.580799	0.0557066	-0.303615
Bvht	cluster5	-0.28363	-0.758887	0.784931	1.01427	-0.914156	-1.27973	1.49081	-0.05362
CAAA01125382.2	cluster5	-0.620693	-0.554929	2.28832	0.100838	-0.621195	-0.639008	0.387289	-0.340619
Cap2	cluster5	1.41578	1.65652	-0.337615	0.134522	-0.672039	-0.831232	-0.831232	-0.534699
Casz1	cluster5	0.603641	-0.368016	1.06863	0.97291	-1.20483	-1.21535	0.92963	-0.786612
Ccdc28b	cluster5	-0.455765	-0.610054	0.513491	1.43259	-0.177951	-1.01587	-1.06619	1.37975
Ccdc33	cluster5	2.22082	-0.0297713	-0.692652	-0.547471	0.152686	-0.769483	0.388058	-0.72219
Cd244	cluster5	-0.392348	-0.79846	1.01687	0.42339	-0.930758	-1.29065	1.49531	0.476652
Cd69	cluster5	-0.860593	-0.713535	0.878501	1.87322	-0.606362	-0.83941	0.559103	-0.290928
Cebpd	cluster5	0.0234961	-0.430975	1.54296	1.4656	-0.926185	-1.12416	-0.198531	-0.352201
Chd3os	cluster5	0.578149	0.384218	1.02037	1.1237	-1.11038	-1.55239	0.264471	-0.70815
Chm	cluster5	-0.28556	-0.743096	1.87326	0.921615	-0.965164	-0.943839	0.367375	-0.224592
Chrd	cluster5	0.493577	0.886306	1.28212	0.950339	-0.950223	-1.10332	-0.568777	-0.990022
Clip4	cluster5	1.2941	-0.684833	0.3385	0.293612	-0.726568	-1.72461	0.145796	1.064
Cp	cluster5	-0.500483	-0.784234	1.41221	1.51184	-0.859261	-0.701323	-0.596694	0.517944
Csrp2	cluster5	1.26655	0.650025	0.732742	0.936181	-1.06812	-0.773188	-0.48468	-1.25951
Dact1	cluster5	0.46752	-0.116412	1.94289	-0.126783	-0.924144	-1.2673	0.52035	-0.496113
Dancr	cluster5	1.57987	0.718148	0.535482	-0.111341	-0.774697	-1.12459	0.45045	-1.27333
Dgka	cluster5	-0.213978	-0.879116	1.68014	0.252797	-0.728202	-0.898677	1.30098	-0.513946
Dtx3l	cluster5	-0.788133	-1.04487	0.723965	0.970495	-1.06878	-0.78011	1.21199	0.775444
Efna3	cluster5	-0.844314	-0.914103	-0.177191	1.66388	-0.387136	-0.780166	0.0646396	1.37439
Egflam	cluster5	-0.83404	0.363974	0.345624	1.42187	-1.95719	0.411342	0.130531	0.117882
Eno3	cluster5	0.609966	0.66359	0.565409	-0.148488	-1.22332	-1.22921	1.50975	-0.747694
Epha7	cluster5	1.84304	-0.915467	-0.498435	0.462264	-0.490681	-1.0429	-0.298751	0.94092
Erich2	cluster5	0.0871531	-0.227197	2.39814	-0.119088	-0.576229	-0.553786	-0.386675	-0.622321
Erp27	cluster5	-1.02096	-0.763573	1.66723	1.36272	0.154399	-0.62579	-0.494078	-0.279951
Esr1	cluster5	-0.271761	-0.485504	1.0055	2.0368	-0.780143	-0.77691	-0.52774	-0.200251
Evx1	cluster5	-0.291672	-0.68119	2.11298	-0.179405	-0.636795	-0.769635	0.877413	-0.431691
Evx1os	cluster5	-0.106898	-0.739021	2.17518	-0.130916	-0.676275	-0.758778	0.680829	-0.444124
Fam171b	cluster5	2.02199	-1.01495	0.684202	0.044662	-0.516234	-0.964444	0.174129	-0.429349
Fgf9	cluster5	-0.71226	-0.828919	0.851354	0.444492	-0.782631	-0.853578	1.88205	-0.000504269
Fgfbp3	cluster5	0.403294	1.9803	0.828062	-0.601357	-0.884609	-0.431651	-0.470502	-0.823537
Fgfrl1	cluster5	-0.249268	-1.08944	1.36511	1.31033	-0.771409	-0.942984	0.743311	-0.365642
Fkbp1a	cluster5	-0.877713	0.570448	0.200774	1.76809	-1.17165	0.728139	-0.39347	-0.824615
Focad	cluster5	0.174749	-0.361062	1.46954	1.43846	-0.997763	-1.19603	-0.113872	-0.41402
Gad1os	cluster5	0.885115	0.0720412	1.82742	0.460492	-0.793082	-0.857242	-0.686872	-0.907872
Gcnt1	cluster5	-1.10477	-0.840027	0.113042	2.14361	-0.629237	0.173204	0.193904	-0.0497225
Gdf11	cluster5	0.539661	-0.269741	2.08982	-0.264238	-1.03752	-0.821031	0.339899	-0.576848
Gja8	cluster5	-0.516801	-1.13558	1.66872	0.798177	-0.847916	-0.692666	0.891877	-0.165809
Gjb6	cluster5	-0.513327	-0.761918	1.62385	1.1654	-0.726114	-0.834177	0.707523	-0.661241
Glcci1	cluster5	1.6121	1.00822	0.66375	-1.01153	0.00414844	-1.11753	-0.570482	-0.588682
Gls	cluster5	0.488099	0.722357	1.85905	-0.0221375	-1.29871	-0.791754	-0.4008	-0.556106
Gm17586	cluster5	0.709851	-0.498406	0.361819	-0.0273861	-0.798667	-1.24464	1.9336	-0.436163
Gnai1	cluster5	-0.259358	-0.616012	1.83066	1.14347	-0.872634	-0.922607	0.191523	-0.495037
Grap	cluster5	0.722572	-0.53457	1.95247	0.585367	-0.815533	-0.923269	-0.365625	-0.621408
Hoxa13	cluster5	-0.431867	-0.697096	1.75002	1.43079	-0.697096	-0.697096	-0.450591	-0.207072
Hoxb3os	cluster5	1.04536	1.2033	0.615416	0.246335	-1.46929	-1.34838	-0.152964	-0.13978
Hoxb9	cluster5	-0.844771	-0.51214	1.3964	1.68964	-1.01024	-0.350673	-0.246897	-0.121333
Hs3st3b1	cluster5	1.1201	-0.484339	1.21648	1.0477	-1.03939	-1.04042	0.0558783	-0.875997
Ikzf5	cluster5	-1.23729	1.02509	1.85065	-0.674093	-0.538238	-0.314075	0.212653	-0.324701
Il13ra1	cluster5	-0.968591	-0.671131	0.915478	2.01305	-0.591391	-0.141057	-0.591672	0.0353188
Il1r2	cluster5	-0.173874	-0.871584	0.427168	1.94905	-0.74055	-1.09006	0.678455	-0.178607
Il1rap	cluster5	-0.748285	-0.923249	1.50826	1.07074	-0.778377	-1.0585	0.528572	0.400831
Iqgap2	cluster5	0.799896	-0.371322	1.454	1.24025	-1.0401	-0.823877	-0.537233	-0.721621
Jph1	cluster5	-0.673878	-1.0004	1.65651	-0.0265264	-0.721769	-0.537548	1.40703	-0.103426
Kctd1	cluster5	-0.894154	-0.947581	1.30004	1.13742	-0.8793	-0.870003	0.328484	0.825094
Kctd17	cluster5	2.13506	-0.610277	-0.670299	0.779621	-0.0687091	-0.699955	-0.699955	-0.165483
Klf4	cluster5	-0.309477	-0.221515	0.891936	1.22901	-1.20186	-0.571198	1.26663	-1.08353
Klhl32	cluster5	0.522775	1.52031	-0.609955	0.931712	-1.29181	-1.12263	0.374768	-0.32517
Lamtor3	cluster5	-0.242395	0.300095	1.19346	1.50027	-1.47579	-0.962815	-0.0512612	-0.26157
Lca5	cluster5	1.47529	0.848593	0.499609	0.0981706	-1.40437	-1.01801	0.346561	-0.845844
Lef1	cluster5	0.474359	-0.646874	1.24489	1.36462	-0.933164	-1.13967	0.413177	-0.777339
Lifr	cluster5	-0.554935	-0.794064	1.5324	1.54955	-0.802582	-0.810119	-0.0125762	-0.107666
Lmo2	cluster5	-0.0933089	-0.48472	2.43528	-0.324263	-0.452124	-0.503515	-0.0696173	-0.507736
Lrfn1	cluster5	0.549859	-0.296173	1.41011	0.889701	-1.51348	-1.10087	0.433907	-0.373052
Lrig3	cluster5	-0.26708	-1.19427	0.894975	0.690809	-0.440952	-1.34717	1.47641	0.187279
Lrrc26	cluster5	-0.286301	0.206785	-0.354102	0.211248	-0.854343	-1.25773	2.08064	0.253801
Lrrc45	cluster5	1.4409	-0.551642	1.1495	0.25661	-0.891946	-1.23663	0.585022	-0.751818
Ly6a	cluster5	-1.16427	-0.843277	1.05374	1.49998	-0.699103	-0.358155	0.897964	-0.386888
Ly6g6d	cluster5	-0.51348	-1.15558	0.599125	1.62989	-0.912411	-0.851552	0.375029	0.828973
Ly6k	cluster5	-0.00520604	0.562684	0.0207731	2.06871	-1.03774	-0.493381	-0.0780973	-1.03774
Ly9	cluster5	-0.0187137	-0.643092	1.44674	-0.0140218	-0.95066	-1.2208	1.44792	-0.0473681
Maf	cluster5	-0.384397	-0.598562	0.67163	0.914525	-1.19191	-0.797238	1.73936	-0.353418
Maoa	cluster5	0.638543	1.21568	0.627776	0.667171	-1.49558	-1.34884	0.141394	-0.446141
Mapk12	cluster5	-0.403988	-0.636829	1.56103	-0.604684	-0.318763	-0.57995	1.6551	-0.671917
Mcc	cluster5	0.967944	-0.015151	1.3383	0.880099	-1.27714	-1.11443	0.010369	-0.789989
Mecomos	cluster5	-0.790208	-1.13369	0.450867	1.79424	-0.622665	-0.771516	0.302862	0.770108
Med12l	cluster5	-0.295798	-0.79708	1.66785	1.50543	-0.727371	-0.68279	-0.267089	-0.403147
Mir196a-1	cluster5	-0.587834	-0.146834	1.22151	0.827006	-1.41386	-1.23045	0.493768	0.836689
Mir491	cluster5	1.14664	-1.20365	1.50695	0.564098	-0.620866	-0.893878	0.16158	-0.660867
Mllt3	cluster5	-0.0754317	-0.512038	1.51388	1.44049	-0.998381	-1.15836	-0.0569451	-0.153214
Myadml2os	cluster5	1.08391	-1.07812	0.813954	-0.0706355	-0.638149	-1.21765	1.41735	-0.310662
Mylk	cluster5	0.11464	-1.03176	0.00919988	1.42996	-0.411796	-0.955001	-0.681946	1.5267
Mypop	cluster5	-0.00335656	-0.670492	0.461961	0.331593	-0.87222	-1.25063	1.97521	0.0279328
Nanos1	cluster5	0.643951	-0.614502	0.616532	-0.0880745	-0.737562	-1.12959	1.90818	-0.598931
Nav3	cluster5	0.55738	-0.993696	1.55029	0.822304	-0.982469	-1.1052	0.536212	-0.384814
Nefh	cluster5	1.48876	0.0698838	-0.502702	1.33546	-0.914668	-1.11446	-0.728072	0.365795
Ngly1	cluster5	-1.84553	0.354124	1.75257	0.246447	-0.553119	0.153747	-0.0756257	-0.0326125
Nhs	cluster5	0.695595	-1.0374	0.861385	0.579867	-0.927304	-1.43545	1.19881	0.0644918
Nipal4	cluster5	-0.419495	-0.455698	-0.522606	2.22601	-0.516624	-0.535861	-0.523844	0.748122
Nme9	cluster5	0.639788	2.21068	-0.031591	-0.441623	-0.737626	-0.530145	-0.371861	-0.737626
Notum	cluster5	1.40168	-0.937203	0.8904	0.29371	-0.698216	-1.31633	0.88678	-0.520827
Notumos	cluster5	1.4337	-0.879951	0.841431	0.374686	-0.758441	-1.20319	0.89604	-0.704272
Nxn	cluster5	-0.207892	-0.510753	1.15948	1.82451	-0.890452	-1.01667	0.077796	-0.436011
Oas1a	cluster5	-0.713328	-0.338046	1.92622	1.00278	-1.05211	-0.587693	0.181416	-0.419236
Oas2	cluster5	-0.542752	-0.563536	2.38393	-0.0570756	-0.550506	-0.45448	0.18257	-0.398151
Palm	cluster5	0.519584	0.344375	1.42093	-0.931704	-0.872016	0.059762	0.915711	-1.45664
Pam	cluster5	0.0612756	-1.27434	1.21067	1.58623	-0.577795	-0.854302	0.321169	-0.472907
Pax9	cluster5	-0.513049	0.161032	1.28678	1.77412	-0.887576	-0.69938	-0.535988	-0.585942
Pfkfb2	cluster5	0.817916	0.704378	0.690747	0.74829	-1.31407	-1.39546	0.613022	-0.864829
Pglyrp1	cluster5	1.09345	-0.0525244	0.634122	1.56985	-1.01989	-0.856741	-0.348847	-1.01942
Pgm2l1	cluster5	-0.343514	-0.863709	1.17206	1.82466	-0.852986	-0.825162	0.0397154	-0.15107
Pkhd1	cluster5	0.529333	-0.602033	0.88539	1.81414	-0.825536	-1.16425	-0.172866	-0.464175
Plpp3	cluster5	0.703976	-0.0923167	-0.208245	2.06785	-0.802936	-0.994713	-0.733987	0.0603757
Pmel	cluster5	-0.0228334	-0.508476	2.02766	-0.0832974	-0.811134	-0.888266	0.89638	-0.610032
Prkg2	cluster5	-0.235563	-0.449062	0.784717	1.78117	-1.18041	-1.19029	0.35552	0.133916
Prom2	cluster5	-0.514605	-0.845821	1.22575	1.07616	-0.883769	-1.00643	1.22108	-0.272376
Prrg1	cluster5	1.00795	0.224497	1.65828	-0.391598	-1.24399	-0.233183	0.162194	-1.18415
Psg17	cluster5	0.976187	0.128685	0.547738	1.43531	-0.837616	0.172015	-1.26287	-1.15946
Ptprz1	cluster5	-0.728835	-0.750965	1.94878	0.214445	-0.750965	-0.750965	0.95617	-0.137667
Qtrt1	cluster5	0.507811	0.710789	1.50179	0.442721	-1.29752	-1.26501	0.100553	-0.701133
RP23-109C16.3	cluster5	-0.227859	-0.5836	1.22911	0.353017	-0.888488	-0.878176	1.70538	-0.709386
RP23-131N12.3	cluster5	1.73119	-0.225775	0.426631	-0.0107192	-0.937396	-1.5131	0.74505	-0.215876
RP23-137L8.2	cluster5	0.487171	1.27583	1.01658	0.494317	-1.11274	-1.29569	0.0990692	-0.964534
RP23-17J18.2	cluster5	0.726606	1.02338	1.19651	-0.0415459	-0.0649721	-1.3604	-0.0180367	-1.46155
RP23-181K4.2	cluster5	-0.977747	-0.784828	1.35948	0.600936	-0.816735	-1.04406	1.03012	0.632825
RP23-191E3.14	cluster5	0.428922	0.330333	1.37636	1.22638	-1.33903	-0.979333	-0.598842	-0.444788
RP23-192D21.1	cluster5	0.584396	-0.761992	1.93309	0.279067	-0.874717	-1.11081	0.338042	-0.387077
RP23-202G21.4	cluster5	1.58811	0.238419	0.0716638	0.1875	-1.06626	-1.70792	0.556213	0.132272
RP23-216O10.2	cluster5	-0.215216	0.264918	-0.31887	1.24756	-1.25793	-1.37364	0.385218	1.26796
RP23-217J21.1	cluster5	-0.255252	-0.829808	1.51335	0.0434788	-0.794527	-0.933764	1.53972	-0.283203
RP23-217K18.2	cluster5	-1.01267	-1.00542	1.55872	0.952369	-0.690636	-0.771339	0.691366	0.277609
RP23-230O9.3	cluster5	-0.426733	-0.778958	0.757178	1.89926	-0.853644	-0.847246	-0.400671	0.650818
RP23-251I16.2	cluster5	-0.572211	0.682859	-0.426996	0.855394	-1.402	-1.1449	1.01159	0.99626
RP23-255J24.2	cluster5	0.679011	-0.623187	0.56667	2.00842	-0.645737	-0.693615	-0.824053	-0.467511
RP23-263O6.4	cluster5	0.968452	1.52036	1.02631	-0.408705	-0.875007	-0.846232	-0.903728	-0.481448
RP23-265D3.2	cluster5	-0.314263	-0.536376	2.19604	0.800105	-0.536376	-0.536376	-0.536376	-0.536376
RP23-275N21.4	cluster5	-0.0204687	0.127735	1.27207	-0.610747	-1.22622	-1.35654	0.943431	0.870745
RP23-278O17.1	cluster5	-0.54058	0.625943	0.358017	0.665446	-1.28921	-0.879341	1.70208	-0.642356
RP23-297E8.1	cluster5	-0.63267	-0.840499	0.947324	0.360989	-0.865729	-0.827673	1.85229	0.00596442
RP23-305G22.3	cluster5	1.60886	0.660425	-0.270874	-0.0652797	-1.69241	-0.5885	0.733678	-0.385893
RP23-310C14.2	cluster5	-0.504735	1.11267	1.50464	0.0823969	-1.6721	-0.461447	-0.366657	0.305233
RP23-310P18.5	cluster5	-0.0735238	2.21301	0.214714	-0.424792	-0.958179	-0.885042	-0.330758	0.244569
RP23-311A21.2	cluster5	0.495878	1.00418	0.549167	0.643527	-1.62209	-0.579922	0.740052	-1.23079
RP23-329P9.12	cluster5	-0.353553	-0.353553	2.47487	-0.353553	-0.353553	-0.353553	-0.353553	-0.353553
RP23-32A8.5	cluster5	0.116268	-0.919211	0.930565	1.52022	-1.14035	-1.19471	0.361635	0.32558
RP23-339B16.2	cluster5	-0.570179	-1.01799	0.818316	1.67654	-0.573827	0.870721	-0.185595	-1.01799
RP23-343F17.3	cluster5	-0.193139	0.364114	1.90973	-1.20634	-1.20634	0.396162	0.206171	-0.27037
RP23-345D18.4	cluster5	0.663463	-0.657357	1.79809	0.463978	-0.893489	-1.19652	0.376444	-0.554607
RP23-349B16.3	cluster5	0.300629	-0.45923	0.619715	2.0458	-0.264841	-1.21833	-0.35234	-0.671401
RP23-358C5.8	cluster5	-0.560923	-0.560923	2.31882	0.433345	-0.560923	-0.560923	-0.100199	-0.408279
RP23-35A4.1	cluster5	0.556515	-0.56832	0.891498	0.105958	-0.824802	-1.43135	1.64152	-0.371014
RP23-370C18.1	cluster5	-0.321878	-0.0232149	2.01366	0.743899	-0.964302	-0.763888	0.17755	-0.861822
RP23-383F20.5	cluster5	-0.666662	-0.968187	1.20913	1.04932	-0.933099	0.766623	-1.09235	0.635217
RP23-383F20.7	cluster5	-1.39549	1.10397	1.0779	-0.193239	-0.610782	-1.1418	0.957713	0.201727
RP23-393C3.5	cluster5	1.27895	1.85066	-0.178863	-0.681241	-0.681241	-0.681241	-0.225788	-0.681241
RP23-41B9.1	cluster5	-0.69262	-1.25473	1.04656	1.83944	-0.18871	-0.027685	-0.652591	-0.0696573
RP23-41I11.9	cluster5	0.116695	1.1609	1.53582	0.132446	-0.444387	-0.570797	-1.62691	-0.303766
RP23-424N5.2	cluster5	-0.137462	0.198027	1.41325	1.19249	-1.21463	-1.03827	-0.871459	0.458049
RP23-43E4.2	cluster5	0.437324	-0.448265	0.284599	1.27675	-1.332	-1.51189	0.654634	0.638856
RP23-463F7.13	cluster5	-0.163397	-0.992027	-0.136334	1.39779	-0.409241	0.0211527	-1.23902	1.52108
RP23-48H10.1	cluster5	-0.400761	1.94948	-0.352063	0.159347	0.680463	-1.46163	-0.537396	-0.0374457
RP23-4P23.2	cluster5	-0.654744	-0.865749	2.0665	0.620898	-0.577875	-0.865191	0.288464	-0.0123008
RP23-68E1.1	cluster5	-0.38498	-0.996649	0.511232	1.19996	-0.710271	-0.99688	1.61348	-0.235894
RP23-85A17.4	cluster5	-0.864487	-0.564461	1.07748	0.968903	-1.18042	-1.0273	0.54911	1.04117
RP23-99P18.2	cluster5	1.25231	0.115079	-0.00946379	-0.279551	-0.219686	-2.11927	0.685666	0.574917
RP24-181E5.3	cluster5	0.435649	-0.117233	-0.708241	2.15965	-0.708241	-0.708241	0.354897	-0.708241
RP24-181G14.2	cluster5	0.605461	0.935255	-0.238386	1.62621	-0.921795	-1.02667	-1.07025	0.0901811
RP24-192J9.2	cluster5	0.910471	1.00241	0.979873	-0.0037269	-0.0239597	-0.878393	-0.138794	-1.84788
RP24-199E5.2	cluster5	-1.52093	-0.631241	1.12703	1.06941	-0.382294	-0.613085	1.14643	-0.195327
RP24-338F2.1	cluster5	-0.653679	0.692857	2.0181	-0.653679	-0.653679	-0.653679	0.557434	-0.653679
RP24-390A22.1	cluster5	1.18543	-0.373304	0.941614	-0.193489	-0.952806	-1.32598	1.25568	-0.537143
RP24-429G21.5	cluster5	-0.712987	-1.13811	0.963813	1.48616	-0.812104	-0.117809	-0.650128	0.981163
RP24-464B24.1	cluster5	1.90793	0.0989445	0.429999	0.177969	-1.4111	-0.568652	-0.873074	0.237981
RP24-568B16.1	cluster5	2.15317	0.339464	-0.329814	-1.00664	-1.02057	-0.274284	0.0764596	0.0622095
RP24-74B24.1	cluster5	0.151953	-1.02617	-0.276957	1.90846	-1.10876	0.0655864	-0.539123	0.825018
RP24-93M7.2	cluster5	1.64152	0.604815	1.02955	0.0341384	-0.913874	-1.05354	-0.54468	-0.797924
Rab6a	cluster5	-0.353666	-1.08871	1.1314	1.67269	-0.683937	-0.946407	0.46	-0.191364
Rapgef3	cluster5	0.454861	0.266974	1.48932	0.857467	-1.24406	-1.22246	0.221044	-0.823142
Rassf10	cluster5	0.586291	-1.08713	1.18118	1.30281	-0.421109	-1.36141	0.306498	-0.507134
Rassf9	cluster5	-0.376269	-1.41292	1.13498	0.525799	-0.877666	-0.867127	1.03854	0.834666
Rgl1	cluster5	-0.130499	0.424717	1.92613	0.814231	-0.912662	-0.929789	-0.492115	-0.70001
Rubie	cluster5	-0.543347	-1.15276	1.58124	1.40905	-0.383429	-0.858621	-0.0739549	0.0218289
Sec1	cluster5	-0.215235	-1.18709	0.6167	1.55423	-1.00113	-0.976641	0.429332	0.779834
Sema3a	cluster5	1.08261	-0.874428	1.50032	0.607209	-0.900937	-1.25712	0.0612039	-0.21885
Sema6a	cluster5	1.45766	-1.21202	0.363962	1.38891	-0.40257	-0.563455	-0.923748	-0.108739
Serac1	cluster5	1.50183	-0.4912	0.494077	-0.746909	-0.45799	-0.749785	1.41412	-0.964143
Six4	cluster5	0.152926	-0.932761	1.31503	1.31284	-0.90886	-1.322	0.133314	0.249512
Slain1	cluster5	0.727577	1.09479	1.28445	0.330003	-1.27117	-1.17781	-0.599552	-0.388282
Slain1os	cluster5	1.61659	-0.319221	-0.332466	1.47908	-1.11745	-0.751281	-0.350728	-0.224526
Slc17a9	cluster5	-0.837381	-1.1991	0.439763	1.9472	-0.282258	-0.671727	0.0162715	0.587232
Slc23a2	cluster5	-0.118887	-0.957818	1.23514	1.35665	-0.774335	-1.01751	0.855724	-0.578958
Slc40a1	cluster5	1.67175	-0.75241	-0.459445	0.166467	-0.959303	-0.513535	1.38711	-0.540632
Slc41a1	cluster5	0.750482	-0.280001	1.35554	0.811406	-1.06789	-1.03592	0.601129	-1.13474
Slc46a3	cluster5	-0.343661	-0.903331	1.43784	1.28454	-0.879624	-0.830415	0.772147	-0.537502
Socs3	cluster5	-0.403196	-0.813367	1.35365	1.55819	-0.827571	-0.765346	0.514377	-0.616729
Sp9	cluster5	-0.115028	-0.401932	2.17372	-0.00646702	-0.78379	-1.08517	0.486342	-0.267679
Spata9	cluster5	0.617725	0.660587	0.941798	0.855729	-1.43809	-0.301551	-1.53731	0.201105
Sprr2a3	cluster5	-0.486643	0.162472	0.418719	2.20606	-0.810088	-0.306515	-0.941015	-0.242992
Spry2	cluster5	1.14598	0.462862	1.34291	0.612943	-0.863281	-0.629683	-1.08875	-0.982979
Spry4	cluster5	1.61412	-1.00004	1.05055	0.423163	-0.807465	-0.880311	0.349943	-0.749951
Stbd1	cluster5	-0.60764	-0.892233	0.638563	2.04856	-0.0448845	-1.10734	-0.0449995	0.00997962
Svopl	cluster5	0.405863	-0.513107	2.13347	0.15262	-0.897814	-0.93812	0.183569	-0.526479
Syn2	cluster5	1.62652	1.14773	-0.00298941	-1.13566	0.234177	-1.13566	-0.108786	-0.625333
Tcte2	cluster5	1.09544	0.371466	0.137827	-0.690382	-1.52248	-0.612886	1.53986	-0.318837
Tdrkh	cluster5	-0.348168	-0.597505	1.79824	-0.790209	-0.162922	-0.67541	1.35749	-0.581518
Tenm3	cluster5	-0.0781874	-1.0771	0.929301	1.41981	-0.775448	-1.18052	0.959384	-0.197246
Tfap2a	cluster5	-0.899657	-0.749081	1.8245	-0.285776	-0.782091	-0.272073	1.23618	-0.0720047
Tgm1	cluster5	-0.690869	-0.707534	0.611079	1.45339	-1.06536	-0.961007	1.20579	0.154505
Thpo	cluster5	-0.857547	1.04005	0.812467	0.254289	-1.3629	-0.389548	1.32916	-0.825967
Tiparp	cluster5	-0.577413	-0.615716	0.359456	0.827043	-0.691122	-0.879963	2.00904	-0.431328
Tmem173	cluster5	-0.390979	-0.699307	1.96466	0.780667	-0.861446	-1.05124	0.0640574	0.193587
Tmem210	cluster5	0.0443398	-0.930472	1.44888	0.715625	-1.28765	-0.916456	1.00805	-0.0823161
Tmem40	cluster5	-0.924165	-1.53008	0.36386	1.65127	-0.0849584	-0.284871	0.919313	-0.110361
Tmem56	cluster5	-0.43053	-0.579652	1.32858	0.903137	-1.01723	-1.22056	1.16271	-0.146458
Tmod2	cluster5	-0.344853	-1.08902	1.51935	0.712686	-0.887854	-1.14553	0.705219	0.530007
Tnfrsf1b	cluster5	0.359642	0.0993869	1.1884	1.32773	-1.18468	-0.878162	0.28371	-1.19603
Trib2	cluster5	2.19424	-0.556356	0.673139	-0.263421	-0.120759	-0.748564	-0.383994	-0.794285
Trim30d	cluster5	-1.14778	-0.904885	1.47672	-0.136914	-0.994636	-0.0809545	1.08024	0.708213
Trim36	cluster5	0.336907	-0.0884721	0.466155	1.80188	-1.52782	-0.765142	0.372993	-0.596496
Trim46	cluster5	-1.06284	-0.431739	1.32682	1.30098	-1.32533	0.172571	0.481205	-0.461665
Trim9	cluster5	-0.637764	2.02167	0.497004	0.097328	-1.00374	-1.00374	0.356827	-0.327579
Trpv2	cluster5	0.0971037	0.908764	0.89068	0.841305	-0.646788	-1.37866	-1.37866	0.666249
Ttbk1	cluster5	-0.42176	-0.418692	2.41183	0.193985	-0.483383	-0.481463	-0.456779	-0.343735
Uaca	cluster5	-0.447925	-0.79302	1.3319	1.72001	-0.818083	-0.842453	0.0793994	-0.229822
Ugp2	cluster5	0.0866548	0.335214	0.993422	1.46894	-1.39051	-1.10087	0.309963	-0.702822
Usp17la	cluster5	-1.55543	0.227311	1.72031	0.905599	-0.340761	-0.766031	0.0233439	-0.214339
Usp46	cluster5	0.0216505	-0.630652	0.731912	0.922374	-1.22753	-1.26665	1.45056	-0.00167174
Vav3	cluster5	-0.840771	-0.724677	2.16861	0.419609	-0.354542	-0.815207	-0.1362	0.283177
Vegfa	cluster5	0.34344	-0.6531	1.03606	1.32291	0.48396	-0.769089	-0.0914725	-1.6727
Wnt5b	cluster5	1.26116	-1.27408	0.825782	-0.190156	-0.330947	-1.37246	1.03582	0.0448941
Xcr1	cluster5	-0.437467	-0.563529	0.438181	0.126004	-0.858811	-0.997737	2.12658	0.166782
Xdh	cluster5	-0.806502	0.2048	0.134695	1.98642	-1.12743	-0.860068	-0.100058	0.568148
Zap70	cluster5	0.837487	-0.844692	1.68101	0.229518	-0.805304	-1.00064	0.676598	-0.773977
Zdhhc14	cluster5	-0.151072	0.392978	1.53885	0.866165	-1.09234	-1.45388	0.392604	-0.493306
Zfp296	cluster5	-0.039496	-0.127712	1.51986	0.94505	-1.27923	-1.10871	0.719403	-0.629167
Zfp661	cluster5	1.71131	0.181826	-0.0571069	-0.844281	-1.61938	-0.193966	0.00783921	0.813757
Zfp750	cluster5	0.00286891	-0.636724	-0.452048	0.93191	0.0145023	-1.10701	-0.703246	1.94975
Znrf3	cluster5	0.936328	-0.297323	0.722354	0.119897	-1.09962	-1.32518	1.49361	-0.55007
mt-Tl1	cluster5	-0.086864	1.32059	0.77108	-0.0197614	-1.37481	-1.47721	0.112936	0.754035
AC102506.1	cluster6	1.69847	-0.736454	0.657128	-0.230103	-0.386	-1.30903	0.920684	-0.614697
AC103620.4	cluster6	-0.43765	-0.579663	-0.444278	1.61771	-0.484602	-0.747769	-0.530735	1.60698
AC117805.2	cluster6	-0.0862102	-0.496671	2.06914	0.962101	-0.505328	-0.712336	-0.518361	-0.712336
AC118627.1	cluster6	0.289629	0.0479053	0.352203	1.32061	-1.47031	-1.47966	0.114064	0.825555
AC128663.3	cluster6	0.368072	0.2084	-0.182298	-0.692691	-0.686743	-0.834007	2.22986	-0.410592
AC129603.1	cluster6	0.356132	-1.61754	-0.158372	0.220872	-0.802009	-0.543831	1.21759	1.32716
AC131706.1	cluster6	-0.103561	0.451945	-0.268594	1.03745	-1.4296	-1.4327	0.778829	0.966235
AC152398.1	cluster6	-0.132414	-0.622278	-0.356627	1.78425	0.929553	-0.0139404	-0.0331766	-1.55536
AC164004.4	cluster6	-0.282183	0.689618	0.202733	0.971727	-1.39798	-1.57297	0.512695	0.87636
AC164607.1	cluster6	-0.568188	-0.373607	0.834756	1.0926	-0.884038	-1.05667	-0.593112	1.54827
AC167419.1	cluster6	-0.550477	-0.600214	1.90517	-0.297564	-0.641095	-0.692338	1.25802	-0.381504
Abhd15	cluster6	-0.0430608	-0.192076	0.0112561	-0.380469	-0.654039	-0.714863	2.38854	-0.415286
Adamts13	cluster6	0.557749	-0.18277	1.42464	1.35637	-0.733853	-1.19262	-0.42845	-0.801069
Adcyap1	cluster6	-0.514223	-0.350931	2.1504	-0.561176	-0.561176	-0.495165	0.893443	-0.561176
Adgrg7	cluster6	-0.557989	-0.75275	0.643916	2.13967	-0.667241	-0.761995	-0.24809	0.204481
Adtrp	cluster6	-0.529174	-0.793072	0.867681	1.81287	-0.848043	-1.072	0.167911	0.393822
Agpat4	cluster6	-0.454932	1.15172	1.15659	0.492615	-0.672862	0.453514	-0.368175	-1.75847
Ahrr	cluster6	0.0345644	-0.933614	1.51697	1.38396	-0.737552	-0.901735	0.312544	-0.675143
Aifm3	cluster6	0.67505	-0.103784	1.04664	1.20163	-1.09733	-1.66013	0.0956066	-0.157679
Akp3	cluster6	-0.525422	-0.779248	1.43705	-0.00351493	-0.958079	-0.866839	1.53503	0.161019
Aldh1a1	cluster6	0.668121	-0.228112	1.15367	1.58002	-0.888568	-1.04904	-0.718469	-0.517626
Aldh1l2	cluster6	0.247316	0.282172	1.30742	1.52036	-0.893153	-0.919172	-0.806642	-0.738305
Ankrd22	cluster6	-0.491984	-0.233671	-0.010511	0.666898	-0.797077	-1.09779	2.09766	-0.133526
Apbb1ip	cluster6	-0.512279	-0.512279	0.944512	-0.512279	-0.512279	-0.512279	2.12916	-0.512279
Apoc4	cluster6	-0.239287	-0.885967	0.306619	0.0994348	-0.40232	-0.924673	2.23627	-0.190073
Atp4a	cluster6	-0.09365	0.852977	0.968442	1.59081	-0.925471	-0.801183	-0.917646	-0.674276
Avil	cluster6	0.598861	-1.22233	0.586949	1.67748	-0.538228	-1.24779	0.329088	-0.184021
Azgp1	cluster6	0.563564	-0.445961	0.0979452	0.190273	-0.719333	-1.18746	2.05121	-0.550234
Bcl2l14	cluster6	-0.371703	0.046633	-0.0188117	-0.0491688	-0.832175	-1.32995	2.02963	0.525541
Bend4	cluster6	0.541336	-0.385337	1.54299	-0.399696	-0.87223	-0.87223	1.3174	-0.87223
Bex1	cluster6	0.479891	-0.110116	1.34776	1.30916	-1.12035	-1.28866	-0.0632365	-0.554443
Bex4	cluster6	1.00758	-0.115279	1.13782	1.3177	-0.983988	-1.02174	-0.553264	-0.788824
Bhlhb9	cluster6	-1.24146	0.443602	1.26615	1.21159	-0.432748	0.477989	-0.483664	-1.24146
Bicc1	cluster6	1.25002	-1.71165	-0.144033	-0.130702	0.582531	-1.13141	0.531935	0.753317
Bmpr1b	cluster6	-0.368844	-0.997258	-0.0689464	1.825	-0.559665	-1.06599	0.21721	1.01849
Bst1	cluster6	-1.01542	0.651595	0.00468847	2.00505	-0.0444243	0.0478278	-1.10722	-0.542093
Bst2	cluster6	-0.000726057	-0.945714	1.42923	0.530219	-0.858152	-1.33845	1.11786	0.0657394
CH25-625A20.1	cluster6	0.792586	-0.794406	1.52495	0.665154	-1.38764	-1.01215	0.121096	0.090413
CHDC2	cluster6	1.23565	-0.723589	1.28495	-0.723589	-0.723589	-0.723589	1.09734	-0.723589
Cadps	cluster6	1.04463	-0.838646	-0.871125	1.51051	0.0891339	-0.846461	-0.891547	0.8035
Camk1	cluster6	-0.13027	-1.40652	1.53268	1.24324	-0.417837	-0.785533	0.380664	-0.416422
Cbln2	cluster6	0.456417	-0.679812	2.19033	0.328629	-0.708483	-0.747418	-0.346091	-0.493576
Ccr7	cluster6	1.35251	-0.797693	1.60722	0.41749	-0.663425	-0.84202	-0.377395	-0.696692
Celf2	cluster6	0.736419	0.105383	1.14562	1.09868	-1.47631	-1.08797	0.201533	-0.72336
Cfap74	cluster6	-0.535435	-0.806753	2.25284	-0.806753	-0.268538	-0.234588	0.45407	-0.0548422
Chrnd	cluster6	0.079236	-0.440744	2.24977	0.509561	-0.677726	-0.708846	-0.45444	-0.556815
Cideb	cluster6	0.314154	-0.187439	-0.201097	-0.0520868	-0.256786	-1.13159	2.22868	-0.713834
Clec12a	cluster6	-0.317394	-0.491803	2.07877	1.0133	-0.604385	-0.564356	-0.606623	-0.507508
Col14a1	cluster6	1.33187	-0.645384	1.43212	0.622883	-0.635873	-1.19337	-0.205045	-0.707204
Col19a1	cluster6	-0.576687	-0.362305	0.968149	2.09951	-0.645107	-0.572963	-0.581517	-0.329083
Col26a1	cluster6	-0.489333	-0.747451	1.79108	1.1077	-0.752895	-0.848475	0.45872	-0.519346
Cpa6	cluster6	-0.452551	-0.575397	1.91515	1.25275	-0.659447	-0.656465	-0.308091	-0.515947
Creb5	cluster6	-0.192194	-0.685148	1.36629	1.39009	-0.857714	-1.3297	0.421781	-0.113399
Crybb1	cluster6	0.978735	-0.872467	0.820695	0.835633	-1.27478	-1.21683	0.882956	-0.153936
Crybg2	cluster6	-0.547868	-0.765709	-0.496374	-0.30481	-0.287609	-0.502333	2.23355	0.671157
Cxcr6	cluster6	-0.118054	-0.45227	-0.249382	-0.144988	-0.406268	-0.537208	2.44138	-0.533211
Cyb5r2	cluster6	-0.155141	-0.451145	0.264844	0.0925115	-0.64849	-0.848035	2.29236	-0.5469
Cyfip2	cluster6	-0.518811	-0.626245	2.1346	0.76984	-0.687491	-0.705372	0.0925081	-0.459034
Cygb	cluster6	0.496952	-0.914988	1.35228	1.43777	-0.853566	-1.09364	-0.161665	-0.263139
Cyp2c65	cluster6	0.405345	-0.601745	-0.601745	-0.601745	0.39714	-0.601745	2.20624	-0.601745
Cyyr1	cluster6	-0.654933	-0.654933	-0.654933	0.235662	-0.654933	1.21784	1.82117	-0.654933
Dab1	cluster6	-0.828413	-0.828413	2.04139	0.481688	-0.458205	-0.828413	0.559186	-0.138817
Dach2	cluster6	0.0940126	-0.511398	1.66731	1.40843	-0.825761	-0.94209	-0.437133	-0.453369
Def6	cluster6	0.571769	-0.388453	1.58791	0.864041	-0.961474	-1.47581	0.158018	-0.355997
Dhx58	cluster6	-0.616071	-0.926252	2.04034	0.888672	-0.585516	-0.598271	0.108823	-0.311728
Dkk3	cluster6	0.340734	-0.369578	2.35704	-0.201206	-0.610411	-0.578371	-0.424463	-0.51374
Dnah17	cluster6	0.341126	-0.563527	1.83315	1.09128	-0.837678	-0.891015	-0.335939	-0.637395
Dpp6	cluster6	-0.0441919	-0.251656	1.56236	1.53668	-0.89251	-0.884936	-0.628189	-0.397558
Dsg4	cluster6	-0.670493	0.409602	0.0449518	-0.0645388	-0.844253	-0.924338	2.18857	-0.139504
Dusp22	cluster6	0.7731	-0.913443	-0.415318	1.33433	0.32832	-1.24451	-0.918392	1.05591
Efcab12	cluster6	0.520117	-0.58533	2.12675	0.336023	-0.812591	-0.565349	-0.15542	-0.864195
Egfl6	cluster6	-0.217542	-0.498229	1.46992	1.6877	-0.811402	-0.845357	-0.47701	-0.308079
Emid1	cluster6	0.625574	-0.654995	1.66038	1.18538	-0.730155	-0.841069	-0.591025	-0.654086
Endou	cluster6	-0.443542	-0.474845	-0.00771455	-0.0840568	-0.514109	-0.514109	2.42712	-0.388748
Evc2	cluster6	0.256071	-0.698613	1.94344	-0.785809	-0.0943835	-0.757339	0.922744	-0.786112
Eya4	cluster6	-0.501046	-1.12315	1.30033	0.498941	-0.876336	-0.860767	1.42088	0.141156
Fabp5	cluster6	0.0694502	-0.137549	0.664056	-0.0338879	-1.02418	-0.90447	2.04956	-0.682978
Fam196a	cluster6	0.265452	-0.747252	0.30432	1.81907	0.763604	-1.27935	-0.322184	-0.803666
Fam221a	cluster6	0.0686391	-0.725944	2.17027	-0.328711	-0.506003	-0.705836	0.682948	-0.655366
Fam222a	cluster6	0.783576	0.764802	0.199809	-0.376855	-1.00266	-1.34492	1.56712	-0.59087
[truncated: 2,273 more rows]

## Sheet: 1308-TKA
Supplementary table 6:
Z-score normalized expression values of all genes with an absolute value of log2fold change > 1 when comparing TGF-β1-treated Sox11 KO and Sox11 WT cells in the 1308-TKA organoid background (related to Figure 6)
Gene Symbol	Cluster	Par	NT2	KO47	KO56	Par	NT2	KO47	KO56
		Solvent	Solvent	Solvent	Solvent	TGF-b1	TGF-b1	TGF-b1	TGF-b1
AC114425.1	cluster1	1.61473	0.710561	-0.0522553	0.608809	0.189455	-1.38898	-1.10012	-0.582196
AC116151.1	cluster1	2.07393	1.02621	-0.60194	-0.420073	-0.60194	-0.443704	-0.430545	-0.60194
AC159298.2	cluster1	1.44024	1.1791	0.324928	0.567022	-0.976894	-0.937503	-0.804778	-0.792114
Abcc2	cluster1	0.369138	2.36503	-0.484188	-0.513666	-0.367647	-0.365557	-0.510023	-0.493091
Abcg2	cluster1	1.24563	1.63182	-0.516749	-0.738431	-0.0390253	0.334633	-0.857332	-1.06054
Abhd3	cluster1	1.27399	0.654809	-0.997049	-1.03645	0.594923	1.11342	-0.815983	-0.787653
Ace2	cluster1	2.18943	0.828373	-0.520652	-0.501551	-0.483499	-0.470794	-0.520652	-0.520652
Acpp	cluster1	0.667281	2.24824	-0.518806	-0.58641	-0.521958	-0.240442	-0.461497	-0.58641
Adam11	cluster1	2.05287	0.271553	-0.84797	-0.984883	-0.0768861	0.0940226	0.408513	-0.917221
Adgrg2	cluster1	2.40228	-0.534186	-0.501044	-0.436718	0.129354	-0.0818992	-0.503567	-0.474225
Adm	cluster1	0.945975	1.34497	-0.353526	1.17985	-0.677252	-0.34474	-1.10489	-0.990387
Adora1	cluster1	2.11282	0.852974	-0.469588	0.00840819	-0.556736	-0.555821	-0.692664	-0.699396
Aebp1	cluster1	2.01495	1.0028	-0.531182	-0.882758	-0.0447951	-0.432955	-0.720355	-0.405703
Alpl	cluster1	1.02111	2.05028	-0.319133	-0.833446	-0.34311	-0.61411	-0.477082	-0.484509
Amica1	cluster1	1.06477	2.05313	-0.550356	-0.368012	-0.540645	-0.547065	-0.594415	-0.517403
Angpt2	cluster1	2.0837	1.01175	-0.558983	-0.569599	-0.353354	-0.48507	-0.584578	-0.543862
Ankrd34b	cluster1	2.08006	0.583054	-0.531997	-0.761869	-0.761869	-0.565805	0.512347	-0.553926
Ano3	cluster1	1.90815	-0.172566	-0.635379	-0.891479	1.09486	-0.570123	0.0443505	-0.777819
Aqp2	cluster1	0.528943	1.97322	-0.845626	-0.736632	-0.103626	0.671675	-0.742908	-0.745049
Arfgef3	cluster1	1.43355	1.36863	-0.323322	-0.518254	0.0346092	0.290215	-1.11401	-1.17142
Arg2	cluster1	1.25088	1.72608	0.149274	-0.02434	-0.782672	-0.907637	-0.719803	-0.691785
Armcx1	cluster1	1.68224	1.2832	-0.63888	0.423691	-0.586847	-0.580507	-0.82014	-0.762751
Armcx3	cluster1	0.185791	1.25928	-0.923705	0.1369	1.03198	0.660959	-1.5233	-0.827899
As3mt	cluster1	0.0126521	2.33241	-0.455199	-0.619598	-0.0737995	0.139138	-0.506728	-0.828873
Ascl2	cluster1	1.25976	1.41065	-0.0213963	0.724539	-0.947886	-0.953416	-0.792652	-0.679603
Ascl4	cluster1	2.24253	0.668719	-0.469844	-0.315003	-0.48386	-0.723872	-0.568489	-0.350176
Atoh8	cluster1	1.75546	1.11571	-0.0110253	-0.42184	-0.961247	-1.15462	-0.46646	0.144016
Atp1b2	cluster1	-0.295456	2.45801	-0.264892	-0.575105	-0.287366	-0.223656	-0.342083	-0.469447
Bend5	cluster1	1.23391	1.85817	-0.774808	-0.535734	-0.178623	-0.129836	-0.778978	-0.694098
Bmp7	cluster1	1.14844	1.99509	-0.542238	-0.349214	-0.49538	-0.502331	-0.639116	-0.61525
Cachd1	cluster1	1.54685	1.46364	-0.0215208	-1.13902	-0.614157	-0.835032	-0.279136	-0.12162
Calca	cluster1	2.32394	0.487282	-0.292989	-0.52329	-0.52329	-0.425075	-0.52329	-0.52329
Cand2	cluster1	1.14754	1.45378	-0.818764	-0.96393	0.295201	0.560254	-0.547333	-1.12674
Cdh16	cluster1	2.44138	-0.191886	-0.395569	-0.501358	-0.299643	-0.0502048	-0.501358	-0.501358
Cdon	cluster1	1.61653	1.02465	-0.592965	-0.153882	0.120263	0.353817	-1.2772	-1.09122
Chn2	cluster1	0.928158	1.78377	0.027027	-0.289124	-0.246076	0.141806	-1.02978	-1.31578
Clcnka	cluster1	2.46921	-0.29055	-0.223768	-0.414618	-0.353967	-0.414618	-0.414618	-0.35707
Cmpk2	cluster1	1.5556	1.33978	-0.0667371	-0.914312	-0.0785674	0.0611878	-0.688164	-1.20879
Cnbd2	cluster1	0.325489	2.32539	-0.735173	-0.665491	-0.0435711	-0.317146	-0.393805	-0.49569
Cnpy1	cluster1	2.3933	-0.4818	-0.228104	-0.4818	0.243807	-0.4818	-0.4818	-0.4818
Cntn5	cluster1	1.67317	-0.53984	-0.53984	1.56587	-0.53984	-0.53984	-0.53984	-0.53984
Colgalt2	cluster1	2.28295	-0.717726	0.306082	-0.0188017	-0.143046	-0.23492	-0.82724	-0.647297
Cox6b2	cluster1	1.3986	1.44659	-0.947487	-0.88531	0.512538	-0.270387	-0.898404	-0.356145
Cpt1c	cluster1	1.3242	1.22105	-0.912795	-1.17267	0.732074	-0.397907	0.121551	-0.915498
Cpvl	cluster1	0.941767	1.47851	-0.467364	-0.0879712	0.00760133	0.675059	-1.2738	-1.2738
Ctnnd2	cluster1	2.3946	-0.428166	-0.450702	-0.450702	0.2764	-0.450702	-0.440027	-0.450702
Cttnbp2	cluster1	1.90386	1.28729	-0.462402	-0.492288	-0.469441	-0.578271	-0.57535	-0.613394
Cxcr4	cluster1	1.90456	1.26567	-0.61838	-0.596357	-0.264966	-0.484245	-0.61838	-0.587896
Cyp27a1	cluster1	1.96369	1.17939	-0.683265	-0.497283	-0.317694	-0.410526	-0.678785	-0.555529
Cyp2u1	cluster1	2.15323	0.735263	-0.19424	-0.309398	-0.799385	-0.755258	-0.675383	-0.154825
Ddx4	cluster1	1.25077	1.81718	-0.320152	-0.62701	-0.275165	-0.083389	-0.846497	-0.915736
Defa25	cluster1	-0.53846	1.75935	-0.53846	-0.53846	-0.53846	1.47141	-0.53846	-0.53846
Derl3	cluster1	1.44653	0.654911	-0.789298	1.24857	-0.18669	-0.318756	-1.18287	-0.872404
Dhrs3	cluster1	2.1774	0.179738	-0.252301	-0.603352	-0.883419	-0.976787	0.18433	0.174389
Disc1	cluster1	1.44055	1.65836	-1.03912	-0.669111	-0.323719	-0.674114	-0.123016	-0.269829
Dnm1	cluster1	1.38163	1.79259	-0.404971	-0.202879	-0.573821	-0.551824	-0.741856	-0.698871
Dtna	cluster1	1.72734	0.871649	-0.982268	-0.630901	0.217604	0.54596	-0.96968	-0.779704
Efemp1	cluster1	1.54531	1.10282	-0.80575	-0.85869	0.222316	0.589264	-0.87466	-0.920612
Eln	cluster1	2.45215	-0.395555	-0.35003	-0.592963	-0.129748	-0.351224	-0.405933	-0.226699
Engase	cluster1	1.59881	1.59996	-0.333406	-0.252054	-0.645383	-0.689964	-0.646407	-0.63155
Enpp1	cluster1	0.770443	1.29262	-0.735631	-0.301599	0.577354	0.85911	-1.24816	-1.21413
Erich5	cluster1	1.83821	1.37411	-0.578646	-0.578646	-0.469548	-0.481043	-0.525786	-0.578646
Ero1l	cluster1	1.09427	1.67341	-0.363417	0.543822	-0.631688	-0.264712	-1.04345	-1.00824
Etnk2	cluster1	0.974172	0.0206483	-0.894263	1.47884	0.748114	-0.131631	-1.29283	-0.903049
Extl1	cluster1	1.53955	1.61736	-0.00480435	-0.515171	-0.645945	-0.593986	-0.662113	-0.734888
Fam111a	cluster1	1.09389	0.818914	1.34269	0.273414	-0.988515	-0.970448	-0.557005	-1.01294
Fbp1	cluster1	-0.0984632	2.45655	-0.381069	-0.516472	-0.303932	-0.445693	-0.353301	-0.357617
Fbxo16	cluster1	1.37139	1.83449	-0.373073	-0.610877	-0.487213	-0.592438	-0.55096	-0.591321
Fbxo17	cluster1	1.07209	1.70902	-0.2214	-0.914482	0.148443	0.0795065	-0.57477	-1.29841
Fgf11	cluster1	1.79166	1.38186	-0.468402	-0.307763	-0.792431	-0.608549	-0.687429	-0.30895
Fgfr3	cluster1	1.68245	1.25607	0.051248	0.199739	-0.739059	-0.801233	-0.847092	-0.802118
Fgl1	cluster1	1.83079	1.11075	-0.392494	0.334593	-0.651169	-0.853764	-0.83953	-0.539172
Foxa2	cluster1	1.46796	1.54622	0.0862621	-1.00867	-0.510983	-0.116809	-0.528191	-0.935785
Frem2	cluster1	2.45833	-0.154716	-0.39006	-0.450784	-0.190264	-0.398991	-0.422734	-0.450784
Frmd7	cluster1	2.40145	0.235976	-0.500356	-0.455941	-0.363572	-0.365103	-0.479427	-0.473032
Fzd7	cluster1	0.672001	1.66477	-0.382359	0.578252	-1.34012	-1.21675	-0.0871218	0.111327
Fzd9	cluster1	1.40443	1.46406	-0.169372	0.388407	-1.05825	-1.03896	-0.581326	-0.408984
Galm	cluster1	1.0029	1.87118	0.228407	-0.00462848	-0.706815	-0.661389	-0.802327	-0.927327
Gata4	cluster1	0.721635	0.993814	-0.925068	-0.925507	0.776547	1.20959	-0.925507	-0.925507
Gimap1os	cluster1	0.126767	2.41353	-0.237679	-0.496952	-0.33889	-0.373166	-0.506582	-0.587033
Gip	cluster1	2.0398	-0.0271746	-0.667864	-0.667864	0.976447	-0.317612	-0.667864	-0.667864
Gk5	cluster1	1.13358	1.31792	0.28043	0.104114	-0.0345065	-0.0258564	-1.25647	-1.51921
Glrx	cluster1	0.967406	1.94407	-0.582287	0.231398	-0.42985	-0.351704	-0.865068	-0.91396
Gm24149	cluster1	2.2706	0.63266	-0.536266	-0.322605	-0.536266	-0.536266	-0.435587	-0.536266
Gm26880	cluster1	1.92444	0.362747	-0.223452	0.893723	-0.542869	-0.581171	-0.956016	-0.877403
Gnaz	cluster1	0.590661	1.33885	-0.621273	0.125165	0.23468	0.894836	-1.67949	-0.88343
Gpld1	cluster1	1.23526	1.86437	-0.254023	-0.0728679	-0.634745	-0.678134	-0.735855	-0.724003
Gprc5b	cluster1	1.62158	0.992123	-0.98144	-0.569028	0.542752	0.214121	-1.13626	-0.683846
Gprin2	cluster1	1.1475	1.99606	-0.387612	-0.445238	-0.598344	-0.481813	-0.575032	-0.655518
Gstm1	cluster1	1.10039	1.71928	0.0912515	0.368404	-0.812995	-0.812325	-0.811306	-0.842695
Gstm2	cluster1	0.761477	1.83562	0.240486	0.375819	-0.973512	-0.941685	-0.353775	-0.944425
Gstm6	cluster1	1.73938	1.47107	-0.353096	-0.653473	-0.445755	-0.477253	-0.562928	-0.717946
H2-Bl	cluster1	1.34084	1.2844	0.807357	-0.210436	-0.675132	-0.459138	-0.972908	-1.11499
H2-Q1	cluster1	2.29074	0.380783	-0.473142	0.136734	-0.577503	-0.552319	-0.600623	-0.604673
H2-Q10	cluster1	0.510361	2.25137	-0.572475	0.0565727	-0.477246	-0.37589	-0.719372	-0.673324
H2-Q6	cluster1	1.00573	1.95	0.209329	-0.347479	-0.695901	-0.553385	-0.759943	-0.80835
H2-T3	cluster1	1.76437	1.40364	-0.670288	-0.670288	-0.219691	-0.267168	-0.670288	-0.670288
Hacd4	cluster1	1.79396	0.866582	-0.796485	-0.80881	0.410004	0.265598	-0.812462	-0.918388
Hebp1	cluster1	1.39789	1.75621	-0.517461	-0.403952	-0.534694	-0.151447	-0.659442	-0.887111
Hectd2	cluster1	1.56691	0.389293	-0.849703	-0.645409	0.356926	1.11435	-1.06238	-0.869991
Hfe	cluster1	1.19425	1.83849	-0.300104	0.0786731	-0.628959	-0.61806	-0.562659	-1.00164
Hmgcs2	cluster1	2.45116	-0.0427413	-0.36968	-0.278385	-0.411786	-0.448485	-0.446856	-0.453232
Hpn	cluster1	1.2862	1.63871	-0.650174	-1.11315	-0.18387	-0.282476	0.219478	-0.914724
Hsbp1l1	cluster1	1.92394	1.04174	0.208256	-0.778903	-0.558443	-0.700323	-0.328007	-0.808257
Id4	cluster1	0.461762	2.32531	-0.274593	-0.325584	-0.534951	-0.510197	-0.573415	-0.568335
Ifitm3	cluster1	1.17574	1.73423	0.115116	0.176725	-0.780566	-0.835344	-0.814716	-0.771191
Igfals	cluster1	1.27126	1.88675	-0.394209	-0.662323	-0.662323	-0.547982	-0.22885	-0.662323
Igfbp1	cluster1	1.37906	1.83502	-0.522813	-0.456546	-0.541571	-0.552335	-0.574287	-0.566527
Igfbp2	cluster1	2.23739	0.661197	-0.231	-0.501055	-0.40044	-0.402347	-0.668686	-0.695059
Igfbp4	cluster1	1.33691	1.52763	-0.839348	-0.824217	0.185065	0.27754	-0.840419	-0.823162
Igfn1	cluster1	2.11911	0.928379	-0.36905	-0.374318	-0.63652	-0.63652	-0.63652	-0.394565
Il11ra1	cluster1	1.36203	1.71909	-0.891848	-0.629027	-0.117566	-0.0599349	-0.803413	-0.579337
Inca1	cluster1	0.68826	2.07047	-0.836042	-0.627886	-0.475223	-0.365382	0.357614	-0.811807
Insc	cluster1	0.877599	1.97629	0.0759952	0.107558	-0.768424	-0.764909	-0.751381	-0.752732
Itln1	cluster1	0.552861	2.25097	-0.283744	-0.0354758	-0.601096	-0.592741	-0.648755	-0.642016
Itm2a	cluster1	1.70001	0.642138	-0.622222	-0.817822	-0.588231	-0.711989	1.12357	-0.725452
Kbtbd13	cluster1	1.39965	1.32533	-1.10937	-0.392203	0.00305873	0.302021	-1.33018	-0.198312
Kcna2	cluster1	2.47487	-0.353553	-0.353553	-0.353553	-0.353553	-0.353553	-0.353553	-0.353553
Kcnh8	cluster1	1.97158	0.83698	-0.404661	-0.836787	0.250809	-0.122678	-0.977071	-0.718169
Kcnk16	cluster1	2.13653	0.801591	0.0492861	-0.544492	-0.609842	-0.641189	-0.580436	-0.611445
Khdrbs3	cluster1	0.983615	1.73027	-0.476374	0.627338	-0.270069	-0.696412	-1.12001	-0.778351
Kif1a	cluster1	1.37625	0.123121	-1.04344	-1.19773	1.39466	0.0615233	-0.783461	0.0690714
Kit	cluster1	1.3474	1.79892	-0.157632	-0.348265	-0.756298	-0.778683	-0.633086	-0.472359
Klf15	cluster1	1.69462	1.47452	-0.101741	-0.39228	-0.689832	-0.657471	-0.672306	-0.65551
Klhl13	cluster1	1.36002	1.80637	-0.473723	-0.761075	-0.264896	-0.348417	-0.551334	-0.766941
Krt23	cluster1	0.922564	1.95536	-0.731471	-0.0353839	-0.162748	-0.117121	-1.10571	-0.725487
Lgals9	cluster1	0.702631	2.20722	-0.547631	-0.639232	-0.25611	-0.197587	-0.545818	-0.723474
Lgi2	cluster1	1.76486	1.14747	-0.1957	-0.924057	-0.461123	-0.716978	0.309589	-0.924057
Lix1	cluster1	2.37706	-0.449936	0.238023	-0.61661	-0.290694	-0.179246	-0.61661	-0.461989
Lpar5	cluster1	1.2415	1.88706	-0.0908658	-0.466537	-0.696379	-0.666744	-0.683388	-0.524647
Lrp4	cluster1	1.61201	1.25642	-0.00395308	0.398631	-0.789187	-0.829494	-0.844199	-0.800228
Ltb4r1	cluster1	0.166136	2.31729	-0.673732	-0.4985	0.182803	-0.455994	-0.764015	-0.273991
Ltc4s	cluster1	1.78882	0.918111	-0.789812	-0.616598	0.558073	-0.0565307	-0.814938	-0.987128
Mb21d2	cluster1	1.23953	1.48293	-0.539374	-1.35075	-0.521097	-0.355828	-0.590039	0.634631
Me1	cluster1	0.980728	0.562341	-0.885956	-0.0946892	0.690361	1.1916	-1.07376	-1.37062
Mettl15	cluster1	1.55726	1.54365	-0.104782	-0.909526	-0.341211	-0.291386	-0.508489	-0.945511
Mmp7	cluster1	1.18597	1.83651	-0.523316	0.184081	-0.506466	-0.50115	-0.864603	-0.811027
Mnx1	cluster1	1.65327	1.51899	-0.826571	-0.395668	-0.436284	-0.280276	-0.828805	-0.404664
Mogat2	cluster1	0.200369	1.82372	-0.887102	-0.81836	0.398507	0.870373	-0.813522	-0.773986
Mt2	cluster1	1.32099	1.83477	-0.399379	-0.642409	-0.313782	-0.304601	-0.805925	-0.689668
Muc6	cluster1	2.41153	-0.317837	-0.576261	-0.563076	0.138019	-0.328244	-0.293621	-0.470508
Mycbpap	cluster1	2.10561	0.683148	-0.908398	-0.462268	-0.477305	0.252087	-0.426144	-0.766729
Mycl	cluster1	1.20437	1.63089	-0.503894	-0.733314	-0.779041	-0.651677	-0.809078	0.641743
Mylk3	cluster1	2.1065	0.961522	-0.638255	-0.589656	-0.400287	-0.400318	-0.625331	-0.414176
Nceh1	cluster1	1.21294	1.80711	-0.24573	-0.730782	-0.898629	-0.687777	0.148028	-0.605162
Nefl	cluster1	-0.17153	2.43001	-0.542405	-0.488025	-0.187219	-0.0495761	-0.542904	-0.448348
Neil2	cluster1	1.64748	1.42317	-0.724938	-0.749559	-0.19795	0.100922	-0.749559	-0.749559
Nespas	cluster1	2.36527	-0.377813	-0.524329	-0.524329	0.335163	-0.2253	-0.524329	-0.524329
Neurl2	cluster1	1.82873	0.665341	-0.850979	-0.980838	0.257219	0.569816	-0.860867	-0.628423
Notch1	cluster1	1.64012	0.458873	-0.539947	-0.392313	0.508814	-1.82587	-0.0829689	0.233296
Nrtn	cluster1	2.27991	0.59818	-0.363735	-0.475294	-0.519294	-0.45448	-0.387182	-0.678109
Olfml2a	cluster1	2.17141	0.710628	-0.278934	-0.543232	-0.511555	-0.66019	-0.0471097	-0.84102
Olig1	cluster1	2.47487	-0.353553	-0.353553	-0.353553	-0.353553	-0.353553	-0.353553	-0.353553
Optc	cluster1	2.34115	0.286795	-0.562975	-0.564887	-0.104622	-0.163147	-0.660078	-0.572238
Orai3	cluster1	1.11477	1.2019	-1.54081	-0.117926	0.298457	0.433661	-1.27875	-0.111301
Papln	cluster1	2.19352	0.814788	-0.520297	-0.473456	-0.408011	-0.49135	-0.560691	-0.554499
Pax6	cluster1	2.41805	-0.111069	-0.421258	-0.532352	0.0678307	-0.458654	-0.452525	-0.510019
Pcdh18	cluster1	0.644422	2.1654	-0.354021	-0.214079	-0.741179	-0.785251	0.0314776	-0.746766
Pde4a	cluster1	1.17924	0.645887	-0.568042	1.59827	-0.562058	-0.403706	-1.1044	-0.785186
Pdgfrl	cluster1	2.42671	-0.13117	-0.454917	-0.55492	-0.0199177	-0.313875	-0.359756	-0.592155
Pdxk	cluster1	1.22797	1.88405	-0.728563	-0.855044	-0.211514	-0.265069	-0.604505	-0.447329
Pdzrn3	cluster1	1.3782	1.36256	-1.17029	-0.16189	0.109102	0.332015	-1.01243	-0.837268
Peg3	cluster1	1.19791	1.96934	-0.567718	-0.553006	-0.46198	-0.454076	-0.567718	-0.562751
Pgbd1	cluster1	1.52377	1.68211	-0.493899	-0.270423	-0.610885	-0.451831	-0.646843	-0.732
Pkd2l1	cluster1	1.70814	1.34539	-0.451915	0.221558	-0.691291	-0.764367	-0.7879	-0.579612
Pla2g2f	cluster1	1.35386	1.77613	-0.112637	-0.229493	-0.727612	-0.728311	-0.674731	-0.657214
Plekhd1os	cluster1	1.40177	1.67677	0.0971982	-0.459962	-0.580641	-0.548902	-0.562925	-1.02331
Podn	cluster1	2.22958	0.319812	-0.476325	-0.875451	-0.219711	-0.914958	-0.183136	0.12019
Ppargc1a	cluster1	1.54758	1.45236	-0.084865	0.206393	-0.791279	-0.853481	-0.716378	-0.760329
Ppfia4	cluster1	1.2448	1.82653	-0.50275	-0.876309	-0.287433	0.0144217	-0.751938	-0.667329
Ppp1r3c	cluster1	2.43461	0.0813459	-0.426392	-0.334108	-0.399233	-0.44617	-0.460876	-0.449178
Prox1os	cluster1	1.78542	1.44121	-0.537772	-0.537772	-0.537772	-0.537772	-0.537772	-0.537772
Prr18	cluster1	1.8535	1.23865	-0.571868	-0.0161683	-0.760358	-0.819975	-0.575503	-0.348273
Prss33	cluster1	2.47195	-0.271093	-0.315758	-0.412294	-0.366277	-0.371125	-0.323109	-0.412294
Ptpn7	cluster1	1.82573	0.891748	0.408427	-0.534912	-0.866888	-1.00063	-0.811232	0.087762
Ptpro	cluster1	1.1599	1.52553	0.332911	0.356148	-1.04313	-1.0778	-0.791423	-0.462137
Ptprv	cluster1	2.15328	0.591134	-0.412769	-0.224046	-0.684855	-0.857768	-0.745625	0.180653
Pyroxd2	cluster1	0.603132	2.19193	-0.653789	-0.0992763	-0.257379	-0.173346	-0.804604	-0.806664
RP23-108F2.1	cluster1	2.19833	0.777187	-0.580692	-0.580692	-0.299079	-0.353668	-0.580692	-0.580692
RP23-108F2.16	cluster1	2.32561	0.274944	-0.597548	-0.597548	0.0759035	-0.28626	-0.597548	-0.597548
RP23-108F2.18	cluster1	2.30092	0.573424	-0.479057	-0.479057	-0.479057	-0.479057	-0.479057	-0.479057
RP23-108F2.2	cluster1	2.1476	0.86888	-0.605927	-0.585617	-0.289889	-0.323188	-0.605927	-0.605927
RP23-108F2.28	cluster1	2.30165	0.527501	-0.553407	-0.553407	-0.377272	-0.238254	-0.553407	-0.553407
RP23-108F2.7	cluster1	2.30477	0.533392	-0.538784	-0.538784	-0.260671	-0.443088	-0.518053	-0.538784
RP23-108F2.8	cluster1	1.75257	1.22602	-0.817564	-0.0390935	-0.693662	-0.623636	-0.932242	0.12761
RP23-114B10.4	cluster1	0.986092	1.28904	-0.875796	-0.892406	0.356046	0.984495	-0.923738	-0.923738
RP23-123N23.4	cluster1	1.88562	0.719145	0.373424	0.264905	-0.829487	-0.936502	-0.914098	-0.56301
RP23-13C17.6	cluster1	1.37033	1.15885	0.087318	0.831408	-1.08513	-0.827698	-0.626846	-0.908227
RP23-142A14.6	cluster1	1.19798	0.840735	-1.24974	-1.19612	-0.310689	-0.408018	1.25886	-0.13301
RP23-144I6.3	cluster1	2.04702	0.879624	-0.247461	0.120606	-0.680644	-0.706381	-0.706381	-0.706381
RP23-146A22.1	cluster1	2.43752	-0.127698	-0.456382	-0.456382	-0.0279085	-0.456382	-0.456382	-0.456382
RP23-159O6.4	cluster1	1.79434	1.40046	-0.319219	-0.365099	-0.567258	-0.66451	-0.677856	-0.600854
RP23-168C20.5	cluster1	1.36772	1.83632	-0.5946	-0.382088	-0.635804	-0.546874	-0.456313	-0.588366
RP23-16J8.3	cluster1	1.81783	1.19811	0.0263773	-0.0559644	-0.757172	-0.61147	-0.792703	-0.825003
RP23-16J8.6	cluster1	0.930818	2.11488	-0.597684	-0.234087	-0.420878	-0.597684	-0.597684	-0.597684
RP23-186B12.2	cluster1	2.28412	0.41695	-0.853879	-0.582469	-0.052423	-0.292819	-0.580943	-0.338533
RP23-189L19.10	cluster1	0.613097	0.888761	1.69503	-0.458076	-0.168483	-0.325533	-0.901775	-1.34302
RP23-18J12.4	cluster1	1.34497	0.147078	0.354077	1.32249	-0.0389491	-1.03006	-1.16883	-0.930774
RP23-191E3.2	cluster1	1.61867	1.46352	-0.628047	-0.232395	-0.30913	-0.0809383	-0.845371	-0.986309
RP23-198B21.4	cluster1	1.22611	1.75279	0.30776	-0.300812	-0.752794	-0.700288	-0.705481	-0.827279
RP23-201I4.9	cluster1	1.69322	0.989746	-0.989127	-0.826329	0.295554	0.383252	-0.949841	-0.596476
RP23-216C6.6	cluster1	0.371031	1.09972	-0.843868	0.136108	0.690279	1.02548	-0.838056	-1.64069
RP23-223A11.6	cluster1	1.50917	0.598657	-1.24828	-1.44241	0.73049	0.157123	-0.397867	0.0931252
RP23-240H6.1	cluster1	0.991933	2.06294	-0.243872	-0.251671	-0.639832	-0.639832	-0.639832	-0.639832
RP23-256A5.3	cluster1	0.977461	2.04653	-0.261425	-0.103809	-0.714452	-0.617852	-0.714452	-0.612
RP23-261B5.1	cluster1	2.32394	0.450027	-0.397605	-0.301857	-0.42411	-0.352803	-0.622647	-0.674943
RP23-264M10.1	cluster1	1.73866	1.1449	-0.436918	0.436448	-0.872784	-0.729571	-0.932524	-0.348213
RP23-268C22.3	cluster1	1.34848	1.22852	-0.349206	0.973173	-0.893158	-0.893158	-0.767524	-0.647127
RP23-281C18.9	cluster1	1.78089	1.11839	0.268344	-0.161479	-0.774641	-1.09541	-0.698879	-0.437208
RP23-282P18.3	cluster1	1.69927	1.43923	-0.682274	-0.682274	-0.422999	0.0135957	-0.682274	-0.682274
RP23-284E19.11	cluster1	1.71112	1.49602	-0.66646	-0.263291	-0.634266	-0.437646	-0.596353	-0.609126
RP23-293I3.5	cluster1	1.09591	1.93463	-0.344715	-0.167601	-0.194048	-0.962995	-0.586054	-0.775122
RP23-294B14.3	cluster1	1.86767	1.07945	-0.169255	0.168848	-0.483828	-0.723369	-0.967544	-0.771973
RP23-297P22.1	cluster1	0.821831	1.75406	0.184226	0.592114	-0.929318	-0.907294	-0.876103	-0.639511
RP23-2A21.1	cluster1	0.541219	2.28198	-0.10828	-0.480278	-0.601042	-0.601042	-0.487231	-0.545323
RP23-304D11.2	cluster1	2.41223	0.0940958	-0.485794	-0.266041	-0.430279	-0.689652	-0.358507	-0.276056
RP23-324M14.1	cluster1	2.4038	0.0965337	-0.471955	-0.618638	-0.478793	-0.368417	-0.0765798	-0.485948
RP23-325F17.4	cluster1	1.86896	1.33459	-0.485229	-0.589447	-0.593535	-0.522448	-0.457738	-0.555156
RP23-334A5.4	cluster1	1.35433	1.60221	0.0288278	0.176466	-0.834539	-0.898319	-0.859916	-0.569065
RP23-335E18.1	cluster1	1.53102	1.17852	0.336342	0.139936	-1.08278	-1.18957	-0.202109	-0.711359
RP23-349B9.1	cluster1	0.949816	1.70123	-0.49354	0.737059	-1.03492	-0.977111	-0.469361	-0.413174
RP23-349N15.3	cluster1	1.38616	1.56897	0.221223	-0.614945	-0.31035	-0.404176	-0.588283	-1.25859
RP23-355L10.3	cluster1	1.7078	0.824425	0.283735	0.0690067	-1.21314	-1.33268	-0.250802	-0.0883439
RP23-356F8.2	cluster1	0.77507	1.83281	-1.0566	-1.0566	-0.4916	-0.0456649	-0.509097	0.551676
RP23-356K2.5	cluster1	1.49467	0.874881	-0.202443	1.00098	-0.547176	-0.380829	-1.16574	-1.07435
RP23-37L2.2	cluster1	1.77192	1.20315	-0.130889	0.109207	-0.709245	-1.01782	-0.397793	-0.828529
RP23-387P23.4	cluster1	0.246292	2.35254	-0.613564	0.01696	-0.400067	-0.476502	-0.624104	-0.501551
RP23-402K14.12	cluster1	1.61068	1.46344	-0.459893	0.194004	-0.791155	-0.738652	-0.753601	-0.52483
RP23-414K1.8	cluster1	1.05187	2.03741	-0.362094	-0.619228	-0.62152	-0.630074	-0.230692	-0.625674
RP23-423L24.1	cluster1	0.954398	2.04964	-0.0844153	-0.214435	-0.699994	-0.714292	-0.617306	-0.673593
RP23-432E14.2	cluster1	1.2344	0.799457	-0.587503	0.606052	-0.975276	-1.26212	-0.791658	0.976641
RP23-446E13.1	cluster1	1.48174	1.38731	-0.859289	-0.587441	0.206729	0.185279	-1.09871	-0.71562
RP23-454J20.4	cluster1	2.09589	1.00105	-0.539697	-0.539697	-0.467964	-0.539697	-0.470185	-0.539697
RP23-466M3.1	cluster1	2.0886	0.750301	-0.59117	-0.654624	-0.0111623	0.027847	-0.794953	-0.814833
RP23-63F23.5	cluster1	1.6249	1.36629	-1.06945	-0.697444	0.279047	-0.357107	-0.588442	-0.557799
RP23-92G13.12	cluster1	1.40901	1.6756	-0.0697414	-0.0512311	-0.695814	-0.768402	-0.769855	-0.729572
RP24-201C14.11	cluster1	2.14965	0.752441	-0.0652675	-0.340118	-0.855915	-0.623744	-0.344106	-0.67294
RP24-228P8.1	cluster1	0.862858	0.868272	-1.6435	-0.942076	1.08513	0.431461	0.0751877	-0.737337
RP24-273G1.3	cluster1	1.99407	1.03258	-0.270155	-0.613401	-0.655465	-0.0509325	-0.866551	-0.570148
RP24-291F2.3	cluster1	1.23037	1.02411	-0.550008	0.172978	-1.66426	0.359348	0.435595	-1.00813
RP24-337I23.1	cluster1	1.03792	0.970562	-1.18352	-0.691192	0.797693	0.838704	-1.19797	-0.572204
RP24-345M22.2	cluster1	1.13133	1.40637	-0.894278	-0.894278	0.480326	0.559085	-0.894278	-0.894278
RP24-363O21.3	cluster1	0.883795	1.87677	-0.502432	-0.743628	-0.569273	-0.898583	0.592561	-0.639206
RP24-378G4.6	cluster1	0.785397	2.16989	-0.615547	-0.546904	-0.346372	-0.138468	-0.620988	-0.687005
RP24-441F13.7	cluster1	0.383106	1.51058	0.0373346	1.01718	0.171291	-1.44836	-0.758543	-0.912594
RP24-478I22.8	cluster1	1.37251	1.21195	0.427922	0.499382	-0.919947	-0.897109	-1.10011	-0.594592
RP24-482A24.12	cluster1	1.46521	1.41874	0.340962	-0.712012	-1.11824	-0.765614	-0.0123396	-0.616714
RP24-482A24.3	cluster1	1.51083	1.68369	-0.412536	-0.732299	-0.329371	-0.478145	-0.437345	-0.804827
RP24-535M24.3	cluster1	1.10636	1.77695	0.0304195	0.0172495	-1.06385	-1.08665	-0.394411	-0.386071
RP24-548B7.1	cluster1	2.29517	0.569171	-0.408443	-0.486882	-0.385005	-0.415043	-0.566497	-0.602469
RP24-81G20.1	cluster1	2.47074	-0.215621	-0.358677	-0.386316	-0.351181	-0.386316	-0.386316	-0.386316
RP24-83B1.2	cluster1	1.4929	1.61796	-0.219519	0.00563615	-0.755473	-0.776228	-0.68558	-0.679687
RP24-83B1.3	cluster1	2.07134	0.784371	-0.250581	0.202356	-0.768888	-0.77321	-0.611162	-0.654225
RP24-83B1.4	cluster1	1.57242	1.43954	-0.117436	0.19592	-0.852476	-0.806563	-0.741537	-0.689866
RP24-83B1.5	cluster1	1.5925	1.40637	0.0399548	0.104215	-0.827831	-0.796306	-0.777462	-0.741445
RP24-88J19.1	cluster1	1.54814	1.63211	-0.213089	-0.497168	-0.685599	-0.722206	-0.317605	-0.744581
RP24-88J19.4	cluster1	1.99918	1.15383	-0.547894	-0.547894	-0.547894	-0.547894	-0.413539	-0.547894
RP24-89C4.5	cluster1	1.49742	1.69621	-0.30493	-0.379712	-0.508564	-0.624062	-0.533026	-0.843339
RP24-98A23.6	cluster1	1.68096	1.53599	-0.652307	-0.56765	-0.490764	-0.30708	-0.680908	-0.518246
Rab19	cluster1	1.43784	1.38642	-0.687973	-0.430857	0.23506	0.135025	-1.2869	-0.788618
Rab26	cluster1	1.01885	2.08615	-0.486192	-0.5156	-0.497222	-0.51732	-0.533008	-0.555658
Rab4b	cluster1	2.09415	0.670687	-0.863496	-0.720887	0.214944	-0.0985734	-0.612186	-0.684637
Rap1gap	cluster1	1.28982	1.37691	-1.12291	-0.326673	0.23945	0.363419	-1.24707	-0.572947
Rasgrf2	cluster1	1.69358	1.40256	-0.742435	-0.743929	-0.144377	-0.0247768	-0.699552	-0.741061
Rbms3	cluster1	1.39025	1.26569	-1.18441	-0.783713	0.345875	0.366644	-1.02703	-0.373314
Rcbtb1	cluster1	1.08437	2.01247	-0.599473	-0.262377	-0.392457	-0.45746	-0.80067	-0.584402
Rdh1	cluster1	0.467302	1.81529	0.517374	0.57889	-0.80047	-0.84892	-0.749375	-0.980091
Rec8	cluster1	1.90775	0.517724	-0.802613	-0.831487	0.65802	0.160948	-0.778857	-0.831487
Repin1	cluster1	1.03703	2.01798	-0.697598	-0.710699	-0.250563	-0.267254	-0.77558	-0.353324
Rerg	cluster1	2.30999	0.451518	-0.503191	-0.0775575	-0.473608	-0.581269	-0.612286	-0.513598
Rgs7bp	cluster1	2.41547	0.188397	-0.433978	-0.433978	-0.433978	-0.433978	-0.433978	-0.433978
Rhd	cluster1	0.916447	2.12695	-0.33998	-0.346133	-0.577883	-0.619029	-0.508047	-0.65233
Rhobtb3	cluster1	1.06623	1.9288	-0.79639	-0.214667	-0.251655	-0.0837753	-0.953464	-0.695078
Rnf144b	cluster1	0.977209	2.02141	-0.741885	-0.690756	-0.0973662	-0.188676	-0.823301	-0.456636
Rnf180	cluster1	2.26455	-0.447734	-0.758844	-0.683933	-0.0724757	-0.239857	0.499723	-0.561435
Rorc	cluster1	0.959863	2.04241	-0.235703	-0.263172	-0.707744	-0.618837	-0.267393	-0.909424
Rragb	cluster1	1.91897	1.18245	-0.00357227	-0.61957	-0.61957	-0.61957	-0.61957	-0.61957
Sbspon	cluster1	2.10088	0.872512	-0.643447	-0.605718	0.0413635	-0.546825	-0.591051	-0.627717
Scg3	cluster1	1.10064	1.61915	0.474446	0.208397	-0.824796	-0.841016	-0.904148	-0.832672
Sfrp5	cluster1	2.47266	-0.265497	-0.341533	-0.382066	-0.35249	-0.399746	-0.339629	-0.391702
Sh3bp1	cluster1	1.63834	1.50127	-0.408519	-0.0264872	-0.81389	-0.752256	-0.474081	-0.664374
Siae	cluster1	1.44599	1.62212	-0.226004	0.0419778	-0.613264	-0.513014	-0.736041	-1.02176
Slc22a17	cluster1	1.84708	0.00463969	-1.28549	-0.574968	0.4788	0.252577	-1.08625	0.363606
Slc30a2	cluster1	1.18241	1.91638	-0.0421175	-0.396771	-0.632242	-0.676968	-0.67509	-0.675599
Slc34a2	cluster1	2.30598	0.336276	-0.747501	-0.747501	-0.217695	-0.115523	-0.234101	-0.579934
Slc38a1	cluster1	1.43312	1.68149	-0.069283	-0.490948	-0.505904	-0.345898	-0.696386	-1.00619
Slc7a2	cluster1	0.850709	0.518669	-1.04829	-1.05056	0.919687	1.28869	-0.419639	-1.05926
Snx22	cluster1	1.65426	0.135587	-0.417569	-0.21453	-0.831805	-1.44598	0.00565329	1.11439
Sorbs2	cluster1	1.95779	0.811695	-0.0769259	-0.169184	-0.192937	-0.209979	-0.791707	-1.32875
Sorbs2os	cluster1	2.10115	0.785355	-0.524735	-0.314958	-0.583287	-0.0973191	-0.288849	-1.07736
Sort1	cluster1	1.42649	1.70335	-0.847839	-0.378069	-0.547019	-0.206625	-0.890128	-0.260166
Sox14	cluster1	2.38608	0.192268	-0.591259	-0.298224	-0.264299	-0.66788	-0.258107	-0.49858
Sox17	cluster1	2.28857	0.521295	-0.607312	-0.607312	-0.134408	-0.395774	-0.607312	-0.457742
Sp5	cluster1	2.3664	-0.139359	-0.672654	-0.894458	-0.143592	-0.28375	-0.118494	-0.114097
Spag6	cluster1	1.70445	1.36324	-0.628267	-0.835302	0.0415005	-0.148903	-0.746385	-0.750332
Spata13	cluster1	0.814719	1.08992	0.0505111	0.551774	0.112337	0.422612	-1.62949	-1.41239
Stk39	cluster1	0.956106	2.03643	-0.0846739	-0.588999	-0.404678	-0.295068	-0.701969	-0.917145
Strip2	cluster1	1.97134	0.865973	-0.437893	-0.692849	0.073928	-0.0758987	-1.19	-0.514598
Susd4	cluster1	1.92405	0.177174	-0.11592	0.798319	-0.371109	-0.279045	-0.817289	-1.31618
Svop	cluster1	0.304805	1.28733	-0.990831	-0.458625	0.501327	-0.826276	-1.15528	1.33756
Sypl	cluster1	1.49461	1.6203	-0.0968655	-0.201149	-0.861921	-0.872198	-0.517756	-0.565013
Sytl4	cluster1	0.515493	2.04331	0.136194	-0.68314	-0.208598	0.175569	-0.844966	-1.13386
Tbx2	cluster1	2.47297	-0.315401	-0.336827	-0.410722	-0.294731	-0.372095	-0.397031	-0.346165
Tdrd1	cluster1	2.38855	0.100529	-0.514501	-0.571972	-0.0788422	-0.17982	-0.571972	-0.571972
Tesc	cluster1	1.17928	-0.195162	-1.25013	-1.17197	0.0377618	-0.591412	0.608285	1.38335
Tet1	cluster1	1.07112	1.43685	-1.41383	0.669801	-0.606139	-0.505922	-0.828328	0.176449
Tgfbr3	cluster1	2.30774	0.524614	-0.328296	-0.392635	-0.397542	-0.571294	-0.571294	-0.571294
Tgif2	cluster1	0.970745	1.8837	-0.285691	-0.446459	-0.865389	-0.875467	0.375088	-0.756531
Thegl	cluster1	2.2241	0.0232904	-0.849421	-0.703197	0.28825	0.0411545	-0.849421	-0.174755
Tm7sf3	cluster1	1.63634	1.53804	-0.289344	-0.570318	-0.404884	-0.68499	-0.899293	-0.325547
Tmem71	cluster1	1.38736	1.20306	0.15367	0.482203	-0.453123	-0.292364	-1.19718	-1.28363
Tnfrsf18	cluster1	1.61022	1.5126	-0.346578	-0.677568	-0.154004	-0.867188	-0.841887	-0.235598
Tnfrsf19	cluster1	1.83136	1.3542	-0.432907	-0.293626	-0.530842	-0.710883	-0.681287	-0.536021
Tnni3	cluster1	1.78949	1.00785	0.214053	0.178888	-0.583632	-0.612496	-1.00111	-0.993049
Tpd52l1	cluster1	1.80884	1.21455	-0.852948	-0.496743	0.0907813	-0.219001	-0.653837	-0.891635
Tubb4a	cluster1	0.69899	0.688186	-0.0942453	1.61042	-0.510947	0.114759	-1.3492	-1.15797
Ugt8a	cluster1	2.13883	0.845427	-0.608635	-0.661939	-0.102928	-0.434616	-0.514203	-0.661939
Usp2	cluster1	1.46516	1.4528	-0.177165	0.291003	-0.933508	-1.04143	-0.765175	-0.291686
Usp29	cluster1	1.04027	2.07229	-0.545399	-0.545399	-0.47715	-0.453812	-0.545399	-0.545399
Vwa2	cluster1	1.80757	0.625701	0.715322	-0.464586	-0.961901	-1.09283	0.070159	-0.69944
Wdr62	cluster1	1.48272	1.55838	0.155678	-0.177049	-0.648851	-0.69613	-0.768768	-0.90598
Wfdc15b	cluster1	2.09845	0.787844	-0.66552	-0.66552	0.187056	-0.411272	-0.66552	-0.66552
Wipf3	cluster1	2.2313	0.606236	-0.746763	-0.354378	-0.0864055	-0.360331	-0.673211	-0.616451
Wnk2	cluster1	1.61024	1.35286	-1.07116	-0.474775	0.145411	-0.339815	-1.01133	-0.211431
Zbtb8b	cluster1	1.21213	1.86193	-0.137336	-0.647008	-0.467405	-0.539537	-0.25786	-1.02491
Zfand4	cluster1	1.48227	0.882474	0.271262	0.701138	-0.334185	-0.533654	-1.31754	-1.15176
Zfp13	cluster1	1.60128	1.5346	-0.611397	-0.756022	-0.128225	-0.163653	-0.705459	-0.771124
Zfp133-ps	cluster1	0.316982	1.40943	-1.12857	-1.47678	-0.14885	0.305241	1.09684	-0.374288
Zfp503	cluster1	1.37874	1.72422	-0.881903	-0.359974	-0.260926	-0.131679	-0.900384	-0.568085
Zfp783	cluster1	2.10765	0.913956	-0.557272	-0.683271	-0.247821	-0.253401	-0.625068	-0.654776
Zim1	cluster1	2.14262	0.915778	-0.529357	-0.529357	-0.411614	-0.529357	-0.529357	-0.529357
4732491K20Rik	cluster2	0.650346	0.705022	-0.360381	-0.328993	-0.836148	-0.858915	1.90657	-0.877499
4933415A04Rik	cluster2	0.965082	2.10643	-0.459373	-0.688688	-0.470064	-0.493099	-0.582761	-0.377529
A1cf	cluster2	0.0322481	2.42655	-0.416442	-0.524527	-0.266912	-0.201867	-0.524527	-0.524527
A4gnt	cluster2	0.585016	1.92164	0.271517	0.482208	-0.783716	-0.825553	-0.825553	-0.825553
AC084109.5	cluster2	2.11374	0.695651	-0.023077	0.0199153	-0.68921	-0.876521	-0.488837	-0.751659
AC115293.2	cluster2	1.39804	1.78943	-0.384319	-0.476746	-0.491507	-0.347683	-0.736794	-0.750417
AC120377.3	cluster2	1.19193	1.82709	-0.0451038	-0.0156702	-0.64067	-0.737148	-0.656005	-0.924428
AC129197.2	cluster2	-0.196387	2.46776	-0.409734	-0.409734	-0.31102	-0.321421	-0.409734	-0.409734
AC129337.1	cluster2	0.681384	1.83947	0.713109	0.0112648	-0.840511	-0.84033	-0.722442	-0.841946
AC133094.9	cluster2	0.66664	2.24555	-0.575065	-0.575065	-0.345255	-0.266671	-0.575065	-0.575065
AC134533.3	cluster2	0.295298	2.31933	-0.601472	-0.601472	-0.284175	0.0754377	-0.601472	-0.601472
AC134533.6	cluster2	0.27743	2.39429	-0.450166	-0.450166	-0.420892	-0.450166	-0.450166	-0.450166
AC137128.3	cluster2	0.684147	2.1261	-0.52382	0.234882	-0.718283	-0.718283	-0.718283	-0.366459
AC158352.1	cluster2	0.49092	1.91837	0.439425	0.405903	-0.721639	-0.657658	-0.869416	-1.0059
AC158782.8	cluster2	1.24016	1.8536	-0.848881	-0.730075	-0.138373	-0.670629	-0.518152	-0.187643
AC166039.1	cluster2	-0.077867	2.39277	-0.542205	-0.542205	-0.275501	0.129417	-0.542205	-0.542205
Aadac	cluster2	0.978536	2.1101	-0.514773	-0.514773	-0.514773	-0.514773	-0.514773	-0.514773
Abat	cluster2	0.105837	1.12397	-0.206402	-1.52834	-0.0289592	-0.63853	1.64716	-0.474735
Abcb1b	cluster2	1.21125	0.792302	-1.18947	0.38125	0.390428	-1.32446	0.70725	-0.968548
Abcb9	cluster2	0.636112	2.26606	-0.427801	-0.373231	-0.439573	-0.427572	-0.599978	-0.634022
Abcc6	cluster2	1.17946	1.97089	-0.385847	-0.616426	-0.531645	-0.706134	-0.452506	-0.457791
Abcg5	cluster2	0.818872	2.19122	-0.538169	-0.538169	-0.459682	-0.397735	-0.538169	-0.538169
Abcg8	cluster2	0.784625	2.2104	-0.523238	-0.523238	-0.47281	-0.478124	-0.474372	-0.523238
Acot1	cluster2	0.947377	1.75235	0.0774645	0.182909	-1.12034	-1.24807	-0.248812	-0.342876
Acot6	cluster2	1.72249	1.46779	-0.241924	-0.583115	-0.489396	-0.450535	-0.608137	-0.817168
Acvr1c	cluster2	1.35643	1.58481	0.279315	-0.0156513	-0.834722	-0.769936	-0.811331	-0.788915
Acvrl1	cluster2	0.858575	1.0435	-0.552439	0.222682	0.748895	0.491211	-1.58256	-1.22986
Adap2	cluster2	0.838907	2.13848	-0.633273	-0.478603	-0.674158	-0.46305	-0.646036	-0.0822689
Adck3	cluster2	0.444989	2.11976	-0.116922	0.256425	-0.893428	-1.00304	-0.181831	-0.625947
Adh6a	cluster2	1.34723	1.80125	-0.165458	-0.298831	-0.587822	-0.604482	-0.745943	-0.745943
Adrbk2	cluster2	0.744742	2.21601	-0.392868	-0.636655	-0.346128	-0.480706	-0.467737	-0.636655
Agmat	cluster2	0.290698	2.3908	-0.448563	-0.470966	-0.428249	-0.43275	-0.450269	-0.450701
Agmo	cluster2	0.67378	1.81897	-0.79576	-0.714402	0.256242	0.5882	-0.832576	-0.994455
Agr3	cluster2	0.610926	2.26491	-0.197874	-0.422817	-0.533912	-0.544992	-0.537169	-0.639069
Agt	cluster2	0.485725	1.54161	1.35297	-0.229323	-0.77997	-0.843409	-0.669166	-0.858439
Ahcyl2	cluster2	0.776088	1.39158	-0.23141	-0.836842	0.428854	0.842315	-1.14013	-1.23045
Ahi1	cluster2	0.709083	1.91408	-0.63469	-0.835521	0.585001	-0.135486	-1.01102	-0.591446
Aire	cluster2	1.04176	1.30759	-0.253081	1.18276	-0.857359	-0.642986	-0.965585	-0.813098
Akr1c12	cluster2	0.773127	1.2857	0.508957	1.06559	-0.965075	-1.05993	-0.861106	-0.747261
Aldh1a7	cluster2	0.739411	2.21845	-0.473029	-0.263193	-0.509868	-0.542832	-0.563577	-0.605364
Aldh1b1	cluster2	0.62831	2.17207	0.0491458	-0.113783	-0.665615	-0.675846	-0.688076	-0.706204
Aldob	cluster2	-0.077251	2.45929	-0.38537	-0.402377	-0.396972	-0.394318	-0.400631	-0.402377
Ambn	cluster2	0.589281	2.2885	-0.312549	-0.477496	-0.525721	-0.525721	-0.510572	-0.525721
Ambp	cluster2	1.45369	1.76647	-0.445002	-0.409762	-0.566327	-0.589136	-0.622844	-0.587094
Angptl8	cluster2	0.568234	2.12419	0.248456	-0.451253	-0.750554	-0.437276	-0.265089	-1.03671
Anks4b	cluster2	1.54638	1.16677	0.135763	0.435935	-0.98486	-0.528032	-0.55419	-1.21777
Ano7	cluster2	0.34522	1.93014	0.570082	0.410725	-0.798895	-0.804053	-0.898705	-0.754514
Anpep	cluster2	1.43767	1.67005	-0.518364	0.130787	-0.604989	-0.680067	-0.718615	-0.71647
Anxa13	cluster2	1.11338	1.76794	-0.752724	-0.79481	0.0429596	0.272644	-0.825041	-0.824356
Apoa1	cluster2	0.797679	2.19672	-0.463226	-0.384129	-0.471064	-0.452103	-0.592523	-0.631355
Apol7a	cluster2	0.514424	1.80929	-0.812276	-0.572364	0.240751	0.746941	-0.929007	-0.997756
Aqp1	cluster2	1.16924	1.97907	-0.51308	-0.303288	-0.556637	-0.573295	-0.60098	-0.60103
Aqp5	cluster2	0.128584	2.34971	-0.582658	-0.605051	-0.221251	0.110112	-0.598255	-0.581189
Aqp7	cluster2	1.23796	1.66407	0.481835	-0.904576	-0.772399	-0.786325	-0.392238	-0.52833
Arhgap8	cluster2	1.28913	1.39388	-0.577479	-0.70978	0.228462	0.494122	-0.964449	-1.15389
Arhgap9	cluster2	1.86074	1.25224	-0.667838	-0.705008	-0.102576	-0.261161	-0.705008	-0.671384
Asrgl1	cluster2	0.7741	1.64984	0.85955	0.0804559	-0.966911	-0.962216	-0.570189	-0.864634
Atoh1	cluster2	0.557338	1.70593	0.995083	0.0762372	-0.807622	-0.802358	-0.86015	-0.864458
Atp1b1	cluster2	0.538498	1.03173	-0.102577	-0.656988	0.566456	1.22334	-1.25139	-1.34907
Atp7b	cluster2	0.628123	2.13424	-0.394381	0.292822	-0.622084	-0.532375	-0.799329	-0.707015
Atp8b5	cluster2	1.10073	0.436211	0.696396	-0.86896	-0.908755	0.0416787	1.0565	-1.5538
Barx2	cluster2	0.923862	2.11294	-0.297328	-0.352498	-0.497886	-0.486161	-0.679365	-0.723561
Bcat1	cluster2	0.467823	2.3378	-0.487337	-0.471108	-0.45577	-0.416734	-0.487337	-0.487337
Bcl11b	cluster2	1.21693	1.84832	-0.48337	-0.378028	-0.330441	-0.102935	-0.745246	-1.02522
Bhlha15	cluster2	1.74306	1.47283	-0.307292	-0.514486	-0.584209	-0.596681	-0.599545	-0.613679
Bmyc	cluster2	0.860699	1.84665	0.142966	0.0656039	-1.13478	-1.12072	-0.153433	-0.506991
Brdt	cluster2	1.62137	1.35294	0.17403	-0.0223026	-0.760865	-0.844845	-0.935579	-0.584751
Brsk1	cluster2	1.49149	1.49347	-0.558567	-0.318522	-0.487236	0.191816	-0.578425	-1.23402
Brsk2	cluster2	2.18709	0.194762	0.595739	-0.414415	-0.663539	-0.67613	-0.667239	-0.556266
Btnl4	cluster2	-0.135768	2.45867	-0.274482	-0.277885	-0.447238	-0.42882	-0.447238	-0.447238
Btnl5-ps	cluster2	0.223119	2.34373	-0.192353	0.00871288	-0.589328	-0.590859	-0.599165	-0.603859
C1qtnf1	cluster2	1.0183	0.946894	-1.3598	-0.610988	-0.46718	-0.723463	-0.234625	1.43086
CAAA01077340.1	cluster2	0.197531	2.40134	-0.484308	-0.484874	-0.485648	-0.488535	-0.19445	-0.461053
CH25-588N10.2	cluster2	1.3911	1.62115	-0.386777	-1.06714	-0.204404	-0.243632	-0.0910485	-1.01926
Cacna1a	cluster2	1.28743	1.34387	0.673668	-0.722188	-0.833956	-0.0662967	-1.31341	-0.369116
Casp14	cluster2	1.35681	1.42484	-1.34166	-0.44232	-0.0338232	-1.04788	-0.0814613	0.165501
Ccdc166	cluster2	0.819896	1.03981	-1.24555	0.794833	-1.00382	-0.929889	-0.463377	0.988102
Ccdc92b	cluster2	0.743669	2.02641	-0.21051	0.210296	-0.398469	-0.417322	-0.906491	-1.04758
Ccl9	cluster2	1.31418	1.63301	0.282422	-0.0537869	-0.824012	-0.808198	-0.770659	-0.772956
Ccnjl	cluster2	0.748081	2.2051	-0.596748	-0.678904	-0.318958	-0.296487	-0.470784	-0.591297
Cd200	cluster2	1.85227	1.13736	0.102214	-0.0927972	-0.758546	-0.801632	-0.759881	-0.678988
Cd80	cluster2	0.198282	1.91556	-0.0817756	-0.680175	0.988145	-0.896081	-0.7284	-0.715558
Cd83	cluster2	0.123931	2.06476	0.0207738	-0.497022	-1.05992	-1.06331	0.465672	-0.0548814
Cdhr5	cluster2	1.01074	1.72518	0.476818	-0.066672	-0.987744	-0.767729	-0.35002	-1.04057
Cdo1	cluster2	1.08672	1.30774	-0.847024	1.1872	-0.696294	-0.755547	-0.868887	-0.413908
Cebpa	cluster2	-0.538426	1.82571	-0.132193	-0.693601	-0.96906	-0.44204	1.27885	-0.329239
Celf3	cluster2	1.27952	1.59749	0.570183	-0.490289	-0.832019	-0.831134	-0.759616	-0.534137
Cep126	cluster2	1.91672	0.879727	-0.201341	-0.499177	-0.203165	0.196504	-1.03711	-1.05216
Cers4	cluster2	1.28598	1.79009	0.165269	-0.70381	-0.586139	-0.647129	-0.596008	-0.708251
Ces2a	cluster2	1.5036	1.73073	-0.527772	-0.5379	-0.533374	-0.543207	-0.546039	-0.546039
Ces2c	cluster2	0.676279	2.25694	-0.485654	-0.528423	-0.421855	-0.423988	-0.530012	-0.543283
Ces2e	cluster2	0.231921	2.16355	-0.244396	0.573467	-0.59206	-0.793779	-0.668037	-0.670663
Ces2f	cluster2	1.37088	1.80018	-0.914243	-0.474113	-0.388444	-0.424003	-0.390115	-0.580142
Ces2g	cluster2	0.987954	2.07563	-0.574798	-0.187141	-0.472319	-0.550647	-0.582309	-0.696367
Cgref1	cluster2	0.455113	1.40528	-1.50636	-0.530949	0.119557	-0.59514	-0.591816	1.24432
Chdh	cluster2	0.842503	1.92324	-0.308927	0.250302	-0.514749	-0.589062	-0.283959	-1.31934
Chga	cluster2	1.09954	1.37857	1.02447	-0.316482	-0.495629	-0.663006	-1.02679	-1.00067
Chgb	cluster2	1.67622	1.33206	0.319191	-0.437553	-0.601167	-0.67169	-0.772813	-0.844249
Chrm3	cluster2	0.404565	2.22116	0.213599	-0.133482	-0.708483	-0.734929	-0.644968	-0.617465
Chrm4	cluster2	1.69924	1.1926	-0.804934	-1.04354	-0.0710289	-0.51462	0.309084	-0.7668
Chrna4	cluster2	0.423711	1.66178	1.26706	-0.356416	-0.664674	-0.560709	-0.849914	-0.920837
Ckb	cluster2	0.71515	2.08552	-0.499692	-0.856256	-0.133572	0.122001	-0.496783	-0.936366
Clca3a1	cluster2	1.22335	1.90037	-0.682453	-0.701244	-0.218157	-0.27845	-0.75654	-0.486873
Clca3a2	cluster2	1.15416	1.95272	-0.318441	-0.394745	-0.772624	-0.685077	-0.683928	-0.252068
Clca3b	cluster2	0.670404	2.21818	-0.245363	-0.190254	-0.662259	-0.650418	-0.675169	-0.465124
Cldn2	cluster2	0.892823	1.59241	-1.24485	-0.683357	-0.0366161	0.84297	-0.749262	-0.61412
Clps	cluster2	1.17902	1.97581	-0.475691	-0.56814	-0.525733	-0.359241	-0.613012	-0.613012
Clrn3	cluster2	1.13907	1.89249	-0.308167	-0.0841007	-0.815724	-0.788007	-0.204397	-0.831161
Cnfn	cluster2	0.473974	2.12923	-0.311283	-0.325679	-0.0834574	0.125143	-0.992349	-1.01558
Cplx2	cluster2	0.322666	0.463622	0.390905	-1.22027	-0.348964	-0.12998	1.80441	-1.28239
Cpn1	cluster2	1.30109	1.86551	-0.42335	-0.215297	-0.582533	-0.630282	-0.663567	-0.651569
Cps1	cluster2	0.200406	2.41277	-0.420776	-0.438227	-0.437218	-0.438366	-0.439295	-0.439295
Cryba2	cluster2	0.704763	1.81445	0.698644	0.0664359	-0.739059	-0.755477	-0.894878	-0.894878
Cux2	cluster2	1.01812	1.8188	-1.21846	0.361733	-0.551926	-0.634146	-0.491442	-0.302678
Cx3cr1	cluster2	0.823526	2.06982	-0.645556	-0.232902	-0.882055	-0.841712	-0.00809113	-0.283029
Cybrd1	cluster2	-0.0706863	1.64024	-0.811071	-0.81842	0.192761	1.3509	-0.657638	-0.826081
Cyp2c68	cluster2	1.55138	1.68687	-0.539708	-0.539708	-0.539708	-0.539708	-0.539708	-0.539708
Cyp2e1	cluster2	0.221132	2.40785	-0.417716	-0.416213	-0.443094	-0.444229	-0.453863	-0.453863
Cyp4a32	cluster2	0.19546	2.33462	0.17291	-0.572382	-0.572382	-0.413462	-0.572382	-0.572382
Cyp4b1	cluster2	0.574242	2.30007	-0.474266	-0.494448	-0.452017	-0.449273	-0.506663	-0.497645
Cyp4f14	cluster2	1.21065	1.78143	0.0892751	-0.79535	-0.29605	-0.216549	-0.805297	-0.968109
Cyp4f15	cluster2	-0.0834245	2.42243	0.0315034	-0.474102	-0.474102	-0.474102	-0.474102	-0.474102
Cyp4f40	cluster2	0.833202	2.16506	-0.19288	-0.490134	-0.555351	-0.586634	-0.586634	-0.586634
Cytip	cluster2	1.13846	1.65542	-0.401945	-0.131068	-0.92125	-0.939904	0.497553	-0.897264
Dcbld1	cluster2	1.03594	1.54887	0.0210656	0.203731	-1.32872	-0.980903	-0.812684	0.312702
Ddc	cluster2	1.27757	1.46675	0.507676	-0.162612	-0.950331	-1.00814	-0.13341	-0.997506
Defa-ps1	cluster2	1.54123	1.69385	-0.558495	-0.558495	-0.558495	-0.442607	-0.558495	-0.558495
Defa-ps6	cluster2	0.43834	2.32385	-0.550358	-0.550358	-0.419655	-0.141097	-0.550358	-0.550358
Defa17	cluster2	0.50168	2.32585	-0.490013	-0.490013	-0.465432	-0.402049	-0.490013	-0.490013
Defa2	cluster2	0.916338	2.091	-0.615618	-0.615618	-0.521108	-0.0237566	-0.615618	-0.615618
Defa20	cluster2	0.368023	2.35527	-0.533843	-0.533843	-0.34125	-0.246675	-0.533843	-0.533843
Defa21	cluster2	0.39194	2.30816	-0.556809	-0.577197	-0.415711	0.0341719	-0.596797	-0.587754
Defa22	cluster2	0.518897	2.27522	-0.585195	-0.585195	-0.428584	-0.0247534	-0.585195	-0.585195
Defa24	cluster2	0.341144	2.37111	-0.510798	-0.472731	-0.395952	-0.307143	-0.513259	-0.512369
Defa26	cluster2	0.578921	2.29659	-0.507305	-0.507305	-0.461616	-0.384679	-0.507305	-0.507305
Defa5	cluster2	0.182026	2.1726	-0.693621	-0.693621	-0.187179	0.575005	-0.693621	-0.661585
Depdc7	cluster2	1.53822	1.33648	-1.1054	-0.744324	0.317329	0.0242994	-0.547832	-0.818768
Dio1	cluster2	1.94291	1.02789	-0.207347	0.112609	-0.820743	-0.626804	-0.828352	-0.600166
Disp2	cluster2	0.0615915	0.742729	1.07016	-1.55956	0.318118	0.675905	0.197702	-1.50664
Dlk2	cluster2	1.45082	1.76035	-0.607541	-0.503444	-0.301427	-0.54572	-0.624389	-0.628649
Dll3	cluster2	1.09071	1.96156	0.0449235	-0.456684	-0.59301	-0.645087	-0.680367	-0.722048
Dmd	cluster2	1.67549	1.53562	-0.393762	-0.569586	-0.413265	-0.42656	-0.629129	-0.778817
Dnah2	cluster2	0.134189	1.77677	-0.314351	0.981359	-0.344161	0.0591212	-1.22556	-1.06736
Dnajb3	cluster2	0.386265	1.73333	-0.85841	-0.85841	0.523748	0.790294	-0.85841	-0.85841
Dnajc12	cluster2	1.04573	1.83639	-0.0472639	-0.386024	-0.349795	-0.615931	-0.116518	-1.36659
Dner	cluster2	1.20145	1.95269	-0.522137	-0.527922	-0.53583	-0.648837	-0.634949	-0.284467
Dpcr1	cluster2	0.788497	1.81305	-0.40203	-0.491178	-0.836801	-0.47367	0.718811	-1.11668
Dpp4	cluster2	0.314339	2.38239	-0.476318	-0.467495	-0.390739	-0.37759	-0.492296	-0.492296
Dpysl5	cluster2	0.392791	1.57755	1.37796	-0.33945	-0.574598	-0.709455	-0.757254	-0.967541
Draxin	cluster2	0.09603	1.43949	1.50212	-0.310474	0.0130757	-0.70889	-1.01568	-1.01568
Dsg1c	cluster2	0.907375	2.12513	-0.562883	-0.365133	-0.445958	-0.351198	-0.524091	-0.783237
Dzip1	cluster2	0.904243	1.40356	-0.36631	-1.0029	-0.42452	-1.06024	1.17278	-0.626607
Efhb	cluster2	2.06338	0.730151	-0.323874	-0.141042	-0.332649	-0.0135878	-1.05752	-0.924863
Efs	cluster2	-0.0355805	1.73233	-1.10694	-0.801115	0.1819	1.11045	-0.914796	-0.166246
Ehhadh	cluster2	0.922213	1.91816	-0.0184168	-0.917806	-0.160364	-0.0139558	-0.635314	-1.09451
Eldr	cluster2	1.25967	1.69321	0.0909722	0.109208	-0.792078	-0.760674	-0.65946	-0.940843
Epb42	cluster2	0.584602	2.16402	0.309556	-0.528956	-0.617584	-0.63332	-0.632261	-0.646055
Esam	cluster2	1.20026	1.88356	-0.655145	-0.00368966	-0.537794	-0.36351	-0.752566	-0.771118
Fabp2	cluster2	0.0674692	2.43623	-0.43413	-0.45061	-0.363098	-0.332825	-0.454502	-0.468534
Fam149a	cluster2	1.22384	1.76932	-0.772628	-0.727298	-0.0323023	0.10925	-0.777566	-0.792611
Fam183b	cluster2	0.316468	1.72559	1.28729	-0.46959	-0.71494	-0.71494	-0.71494	-0.71494
Fam198b	cluster2	1.67617	1.06705	-0.890343	-1.05672	0.575377	-0.438945	-0.163074	-0.769513
Fam213b	cluster2	0.906105	2.12053	-0.591248	-0.245942	-0.478645	-0.454255	-0.782189	-0.474352
Fam234b	cluster2	1.24173	1.93899	-0.536674	-0.564022	-0.468215	-0.468905	-0.565163	-0.577741
Fam49a	cluster2	-0.570597	1.87744	0.508998	0.940448	-0.852361	-0.41711	-0.731413	-0.755408
Far2	cluster2	0.713534	2.23366	-0.351159	-0.556411	-0.603483	-0.560535	-0.378613	-0.496991
Fas	cluster2	-0.0956002	1.16041	-1.35127	-0.967861	0.812372	-0.138477	-0.718258	1.29869
Fetub	cluster2	0.427457	2.32941	-0.512109	-0.416396	-0.456671	-0.192628	-0.675412	-0.503649
Fev	cluster2	1.04355	1.16105	1.33188	-0.305836	-0.766944	-0.592369	-0.98813	-0.883195
Fgfr4	cluster2	1.16624	1.1272	0.616287	-0.156812	-0.830978	-0.467318	0.2722	-1.72682
Fjx1	cluster2	1.73514	0.572235	-1.12495	-0.702319	-0.583058	-0.919324	0.198554	0.823727
Foxa3	cluster2	1.09424	1.99357	-0.242681	-0.447164	-0.622363	-0.497956	-0.395916	-0.881726
Frrs1l	cluster2	1.99548	1.10976	-0.690835	-0.527739	-0.3743	-0.273161	-0.464336	-0.774866
Fstl4	cluster2	1.23569	0.209977	-1.03284	-0.718384	-0.139649	-0.932839	-0.312714	1.69076
Fuom	cluster2	1.21055	1.86254	-0.539895	-0.73125	-0.216756	-0.0447786	-0.726038	-0.814368
Gabbr2	cluster2	0.484102	2.25593	-0.279605	-0.655176	-0.620892	-0.619923	0.0641269	-0.628558
Galnt6	cluster2	-0.00385265	2.34587	-0.586627	-0.60868	-0.0281309	0.119999	-0.620048	-0.618536
Galnt6os	cluster2	-0.161524	2.40973	-0.444288	-0.535338	-0.106756	-0.00276508	-0.579532	-0.579532
Gamt	cluster2	1.44102	1.71462	-0.682558	-0.696907	-0.20719	-0.209763	-0.782898	-0.576318
Gca	cluster2	0.918359	1.01368	-0.293281	-0.806381	0.884038	0.737584	-1.05936	-1.39463
Gcg	cluster2	1.05009	2.05644	-0.587336	-0.587336	-0.409072	-0.348114	-0.587336	-0.587336
Gfi1	cluster2	0.914131	1.95974	0.237245	-0.108382	-0.759835	-0.76477	-0.715901	-0.762232
Gfra1	cluster2	2.1426	0.174677	-0.732358	-0.732358	0.154453	0.457701	-0.732358	-0.732358
Ggt7	cluster2	0.809374	2.18174	-0.31724	-0.346466	-0.592178	-0.524272	-0.553156	-0.657806
Gimap1	cluster2	-0.0278854	2.42478	-0.465106	-0.528178	-0.218713	-0.126612	-0.513337	-0.544951
Gimap5	cluster2	-0.161897	2.45714	-0.450746	-0.450746	-0.280649	-0.211614	-0.450746	-0.450746
Gimd1	cluster2	0.0999389	2.4272	-0.464147	-0.47457	-0.360292	-0.278986	-0.47457	-0.47457
Gkn3	cluster2	1.08559	2.02522	-0.625467	-0.499341	-0.29521	-0.416739	-0.577797	-0.696254
Gls2	cluster2	0.800933	2.14178	-0.445096	-0.0785868	-0.618535	-0.426778	-0.515488	-0.858228
Gm22918	cluster2	2.03244	0.532405	-0.815233	-0.815233	0.17296	0.36353	-0.655634	-0.815233
Gm24982	cluster2	0.712128	2.24416	-0.492715	-0.492715	-0.492715	-0.492715	-0.492715	-0.492715
Gm26809	cluster2	0.439588	2.05231	-0.929762	-1.1382	-0.371285	-0.434368	0.0577459	0.323966
Golt1a	cluster2	0.946159	1.72444	-1.03723	-1.09534	-0.644855	0.534602	-0.0373584	-0.390414
Gper1	cluster2	2.18736	0.825703	-0.42094	-0.579234	-0.429222	-0.531243	-0.507408	-0.545018
Gpr35	cluster2	0.772364	1.57639	0.442416	0.745993	-0.931701	-0.921055	-0.717299	-0.967105
Gprin3	cluster2	1.33888	1.30258	-1.65198	-0.630358	0.0671342	0.250934	-0.12938	-0.547808
Gpx5	cluster2	-0.272982	2.47354	-0.36676	-0.36676	-0.36676	-0.36676	-0.36676	-0.36676
Gpx6	cluster2	0.315375	2.38151	-0.445925	-0.495091	-0.354468	-0.41122	-0.495091	-0.495091
Gpx7	cluster2	0.121497	0.521033	-0.962607	1.63691	-1.56851	0.728076	-0.28218	-0.194216
Gspt2	cluster2	1.36652	1.83282	-0.358507	-0.642088	-0.486631	-0.460682	-0.609339	-0.642088
Gsta2	cluster2	0.0586036	2.30703	-0.485063	0.380037	-0.544515	-0.47126	-0.645506	-0.599329
Gsta3	cluster2	0.965869	1.92986	-0.337024	0.333487	-0.667289	-0.619071	-0.797977	-0.807858
Gstm3	cluster2	-0.0533191	2.38848	-0.0531884	-0.0122453	-0.560656	-0.54067	-0.577344	-0.591058
Gstt1	cluster2	1.06356	2.02622	-0.417097	-0.209288	-0.547226	-0.527064	-0.735964	-0.653141
Gstt2	cluster2	0.85994	1.95806	-0.419649	0.435446	-0.668816	-0.60505	-0.903826	-0.656108
Guca2a	cluster2	0.84146	2.17516	-0.360013	-0.406714	-0.554705	-0.563277	-0.562372	-0.569536
Guca2b	cluster2	0.575634	2.25265	-0.0238214	-0.44016	-0.557563	-0.578698	-0.606238	-0.621799
Gucy2c	cluster2	0.944797	1.89866	0.255097	0.0193645	-0.73361	-0.74673	-0.804978	-0.832599
H2-Eb1	cluster2	0.0483927	2.40166	-0.538948	-0.198556	-0.689004	-0.564827	-0.250046	-0.208667
Habp2	cluster2	0.263395	0.732481	-0.797188	-0.675651	-0.569148	-0.64843	-0.402122	2.09666
Hcn3	cluster2	0.432589	2.09692	-0.877748	-1.12953	-0.191431	0.185325	0.0294403	-0.545569
Hcn4	cluster2	-0.0611922	2.32347	-0.0816882	-0.537735	-0.328542	0.203867	-0.759088	-0.759088
Hdhd3	cluster2	1.27965	1.76527	-0.695709	-0.900233	-0.648095	-0.641619	-0.311454	0.152184
Hgf	cluster2	1.7776	1.44573	-0.561957	-0.413548	-0.561957	-0.561957	-0.561957	-0.561957
Hkdc1	cluster2	1.18871	1.95353	-0.555688	-0.488201	-0.521085	-0.239922	-0.658618	-0.678731
Hnf1a	cluster2	1.42299	1.40774	0.124073	0.275211	-0.880077	-0.503189	-0.63245	-1.2143
Hnf1aos1	cluster2	1.16085	1.85321	0.217843	-0.669686	-0.494228	-0.532277	-0.680376	-0.855341
Hnf1aos2	cluster2	2.19952	0.728284	-0.226534	-0.235404	-0.676837	-0.600022	-0.593634	-0.595368
Hnf4a	cluster2	0.67467	2.13731	0.0262601	-0.274997	-0.618402	-0.296727	-0.634548	-1.01356
Hpca	cluster2	1.02259	1.32514	1.11797	-0.0664131	-0.943428	-0.987754	-0.752626	-0.715473
Hsd17b13	cluster2	0.231669	2.40539	-0.409912	-0.437139	-0.448627	-0.433039	-0.452397	-0.45594
Hsf4	cluster2	1.54495	1.65383	-0.380616	-0.300089	-0.632317	-0.65244	-0.447856	-0.785467
Ifi27l2b	cluster2	0.718146	2.01289	0.475316	-0.463598	-0.69312	-0.61796	-0.487203	-0.944473
Igdcc4	cluster2	0.514001	1.76313	1.06539	-0.220851	-0.774668	-0.784616	-0.721598	-0.840786
Il17rb	cluster2	0.526509	1.35918	0.76907	0.544846	-1.04441	-0.923319	0.185629	-1.41751
Impg2	cluster2	1.93382	0.620304	-1.20944	-1.0646	-0.0635335	0.192344	0.0737935	-0.482682
Inpp5j	cluster2	1.25787	1.84682	-0.283957	-0.413943	-0.37589	-0.279678	-0.908419	-0.8428
Irf8	cluster2	1.04454	1.85266	-0.101738	0.23117	-0.91818	-0.941562	-0.618025	-0.548865
Itga1	cluster2	0.183221	2.24278	-0.670787	-0.855802	0.0202154	0.24727	-0.507169	-0.659729
Itpka	cluster2	1.39175	1.68055	0.0865543	-0.418593	-0.53393	-0.425829	-0.938196	-0.8423
Kcnj3	cluster2	2.04906	1.04534	-0.670975	-0.527189	-0.391301	-0.295665	-0.670975	-0.538292
Kctd14	cluster2	0.888625	1.95527	-0.47689	0.381495	-0.508766	-0.532857	-0.939481	-0.767397
Kif12	cluster2	1.64224	1.59285	-0.532383	-0.435661	-0.498746	-0.556641	-0.606094	-0.605562
Kif6	cluster2	1.9484	1.21033	-0.67027	-0.347898	-0.522159	-0.420122	-0.626419	-0.571854
Klhl22	cluster2	0.640018	1.10736	0.560848	-1.60585	0.0867728	0.0131963	0.63354	-1.43588
Klk1	cluster2	-0.257575	1.89726	1.15916	0.021284	-0.718612	-0.670034	-0.71937	-0.712114
Krt33a	cluster2	0.398555	2.32675	-0.662014	-0.36507	-0.573986	-0.517538	-0.110308	-0.496384
Lcp1	cluster2	0.228876	2.29772	-0.333063	0.188506	-0.429635	-0.441496	-0.774517	-0.736389
Ldb3	cluster2	0.764967	1.78204	-0.214341	0.651358	-0.878174	-0.916867	-1.06899	-0.119991
Ldhd	cluster2	0.819451	2.18357	-0.438943	-0.519738	-0.501105	-0.516835	-0.350825	-0.675579
Lect2	cluster2	1.81052	1.18733	-0.840994	-0.840994	-0.235981	0.181398	-0.547855	-0.713425
Lgals2	cluster2	0.833971	2.13239	-0.704048	-0.585857	-0.268467	-0.118284	-0.625142	-0.66456
Lhx1	cluster2	0.84336	2.14604	-0.143465	-0.384109	-0.615456	-0.615456	-0.615456	-0.615456
Lrfn3	cluster2	1.09854	1.64611	0.703429	-0.523293	-0.671306	-0.446195	-0.777068	-1.03021
Lrmp	cluster2	0.484736	2.23165	0.0761913	-0.168194	-0.583423	-0.562448	-0.717781	-0.760736
Lrrc31	cluster2	1.03061	1.9105	0.055104	-0.0133334	-0.718081	-0.629334	-0.68442	-0.951045
Ltb4r2	cluster2	0.760723	2.13013	-0.914904	-0.0858258	-0.294667	-0.415507	-0.794698	-0.385249
Lypd8	cluster2	0.595473	1.95436	0.750838	-0.404832	-0.710382	-0.701544	-0.727175	-0.756737
Lyve1	cluster2	0.274944	2.33197	-0.198465	-0.00962981	-0.562489	-0.546604	-0.644861	-0.644861
Lyz1	cluster2	0.00580618	1.9275	-0.440387	1.15259	-0.639982	-0.582503	-0.733014	-0.69001
Lzts3	cluster2	1.51015	1.61769	-0.175987	-0.0866046	-0.657817	-0.68863	-0.802814	-0.715981
Mab21l3	cluster2	1.13799	1.97784	-0.504507	-0.56724	-0.22805	-0.577897	-0.439634	-0.7985
Malrd1	cluster2	2.0895	0.770252	-0.570803	-0.627629	-0.483817	-0.449632	0.192756	-0.920629
Map3k13	cluster2	1.24976	1.56232	-0.234595	0.443363	-0.498645	-0.516615	-1.33364	-0.671953
Matk	cluster2	0.655386	0.726179	-1.25656	1.61404	-0.0996441	-0.0505731	-1.33497	-0.253862
Mep1a	cluster2	0.362546	2.27079	0.142427	-0.22828	-0.683976	-0.654607	-0.524918	-0.683976
Mep1b	cluster2	0.165993	2.21115	0.550322	-0.425321	-0.661149	-0.565397	-0.517114	-0.758486
Mesp2	cluster2	0.803988	2.19291	-0.522933	-0.432929	-0.395957	-0.424493	-0.641805	-0.578779
Mfng	cluster2	1.53782	1.60459	0.0457306	-0.498252	-0.651414	-0.659155	-0.689286	-0.690027
Mgam	cluster2	0.796828	1.61832	0.422335	-0.293178	-1.01196	-0.546756	0.421833	-1.40742
Mgll	cluster2	1.77908	1.42704	-0.520788	-0.525172	-0.531165	-0.553523	-0.332105	-0.743366
Mgst1	cluster2	0.545795	2.01517	0.383109	0.109392	-0.55611	-0.586025	-0.995404	-0.915932
Mgst2	cluster2	0.305512	2.35288	-0.206583	-0.554009	-0.46473	-0.257796	-0.432846	-0.742433
Mia	cluster2	1.48739	1.34396	-1.1928	-0.555242	-0.159385	0.378902	-0.992519	-0.31031
Miat	cluster2	1.44456	1.67834	0.0193341	-0.578707	-0.402675	-0.552045	-0.795558	-0.81324
Mir192	cluster2	-0.0697715	1.7381	1.24441	0.0338996	-0.949858	-0.381527	-0.617761	-0.997497
Mlxipl	cluster2	0.97365	1.83772	0.308099	0.0868762	-0.789139	-0.769752	-0.827624	-0.819826
Mpp4	cluster2	0.0696097	2.37441	-0.533041	0.128419	-0.525883	-0.572446	-0.401116	-0.539956
Mrvi1	cluster2	0.948471	2.00164	-0.191898	0.094996	-0.677137	-0.653111	-0.721237	-0.801721
Ms4a10	cluster2	1.27919	1.84317	-0.227701	-0.182344	-0.644735	-0.765119	-0.524765	-0.7777
Ms4a18	cluster2	1.16882	1.40709	0.924797	-0.177429	-0.803428	-0.898815	-0.808772	-0.812258
Msi1	cluster2	0.734648	1.95283	-0.814171	-0.784859	0.117783	0.358425	-0.809347	-0.755307
Msra	cluster2	0.698059	1.81371	0.36747	0.409716	-0.735238	-0.584351	-0.762185	-1.20718
Mtfp1	cluster2	1.13534	1.9026	0.0835157	-0.314775	-0.64765	-0.64296	-0.719758	-0.796322
Muc3	cluster2	-0.140956	0.645627	-0.368614	-0.702143	-0.706589	-0.723178	2.20632	-0.21047
Muc3a	cluster2	0.754667	2.12399	0.0630614	-0.434257	-0.821298	-0.820348	-0.386622	-0.47919
Myl9	cluster2	0.824819	2.19083	-0.541429	-0.520462	-0.480254	-0.468456	-0.521669	-0.483383
Myo15b	cluster2	1.29304	1.52617	-0.0623588	-0.0023089	-0.632956	-0.238145	-0.323678	-1.55976
Myo1a	cluster2	0.7749	1.66822	1.00962	-0.285491	-0.755191	-0.824746	-0.741526	-0.845785
Myrfl	cluster2	0.270467	2.39528	-0.470206	-0.470206	-0.393098	-0.416552	-0.453602	-0.462077
Naprt	cluster2	1.68383	1.47278	-0.489961	-0.949362	-0.591276	-0.603065	-0.307464	-0.215489
Ncald	cluster2	1.04035	1.97878	-0.00762594	-0.279799	-0.668116	-0.68432	-0.519492	-0.859777
Nectin3	cluster2	1.43839	1.69083	-0.645166	-0.345904	-0.149337	-0.306376	-0.890224	-0.792206
Neu2	cluster2	1.40687	1.68364	-0.659008	-0.709715	-0.650655	-0.634016	0.18593	-0.623046
Nfasc	cluster2	1.13556	1.90937	0.0272759	-0.320395	-0.714963	-0.726729	-0.833798	-0.476323
Nid2	cluster2	0.694709	1.86223	0.631585	-0.890825	-0.597954	-0.0185728	-0.633263	-1.04791
Nlrp6	cluster2	0.393167	1.98782	0.451929	0.364821	-0.797981	-0.785996	-0.806041	-0.807715
Npc1l1	cluster2	0.15983	2.40971	-0.470862	-0.483167	-0.306736	-0.258277	-0.522585	-0.527915
Npl	cluster2	1.47816	1.7275	-0.25359	-0.6247	-0.6247	-0.6247	-0.453274	-0.6247
Nr1h3	cluster2	0.28727	2.13288	-0.716488	-0.790181	0.156358	0.384511	-0.708264	-0.746083
Nr1i2	cluster2	0.939584	1.91949	0.445379	-0.725907	-0.660039	-0.661989	-0.479701	-0.776816
Nr5a2	cluster2	0.659796	1.42086	1.39069	-0.324522	-0.739497	-0.884957	-0.855228	-0.667141
Nrgn	cluster2	1.63011	1.59636	-0.578451	-0.318762	-0.580102	-0.553452	-0.613867	-0.581829
Oas1f	cluster2	1.71186	1.43565	-0.548911	-0.00414413	-0.63579	-0.673286	-0.751038	-0.534342
Olfm1	cluster2	0.414712	1.98149	0.436026	-0.594226	-0.619373	-0.64681	-1.22222	0.250398
Olfm4	cluster2	1.98579	1.17821	-0.526212	-0.526289	-0.526396	-0.530166	-0.528339	-0.526589
Olfr1257	cluster2	-0.0417146	2.41075	0.0460828	-0.363463	-0.512914	-0.512914	-0.512914	-0.512914
Otc	cluster2	0.432545	2.34977	-0.474032	-0.442664	-0.443525	-0.474032	-0.474032	-0.474032
P3h3	cluster2	0.293095	0.551098	-1.01184	0.516328	-1.26889	-1.12017	0.588029	1.45235
P4htm	cluster2	1.41843	1.45925	-0.876338	-1.18359	-0.617161	-0.279627	0.376861	-0.29782
Pard3b	cluster2	-0.0100753	1.37743	0.767054	-1.00957	-0.668305	-0.033386	1.0045	-1.42766
Pbld1	cluster2	1.67546	1.55268	-0.416379	-0.519596	-0.618825	-0.618825	-0.618825	-0.435692
Pbld2	cluster2	0.848211	2.16745	-0.663088	-0.365841	-0.606247	-0.468953	-0.511814	-0.399717
Pcbd1	cluster2	1.17331	1.62925	-0.179552	0.158474	-1.23349	-0.929272	0.0999614	-0.718676
Pclo	cluster2	1.985	-0.543873	0.127715	-1.28603	-0.0237716	-0.819928	0.643511	-0.0826222
Pde1b	cluster2	0.685345	2.00407	-0.867564	-0.543562	0.18566	0.15202	-1.0345	-0.581472
Pde1c	cluster2	1.15806	1.66114	0.535807	-0.180318	-0.869337	-0.756808	-0.61238	-0.936163
Pde3b	cluster2	1.39639	1.16366	-0.89143	-0.929546	0.397092	0.60112	-0.801027	-0.936267
Pde8b	cluster2	1.38889	1.39776	0.571944	-0.0596017	-0.878965	-0.915665	-0.900514	-0.603848
Pdzk1ip1	cluster2	1.69922	0.792595	0.0226237	-1.18664	-0.412401	0.159785	0.269324	-1.3445
Peg13	cluster2	1.02373	1.70787	-0.811843	-1.08403	0.0399532	0.0389839	0.166967	-1.08164
Pgc	cluster2	0.145878	2.4107	-0.485039	-0.474683	-0.30864	-0.233249	-0.511209	-0.543757
Phf21b	cluster2	1.22982	1.47183	0.380618	0.271138	-1.12884	-0.952579	-0.399118	-0.87287
Pik3c2g	cluster2	1.86329	1.08097	0.121099	-0.00459649	-0.75511	-0.763325	-0.807897	-0.734437
Pinlyp	cluster2	1.52044	1.47396	-0.814468	-0.939953	-0.679183	0.222914	-0.117306	-0.666403
Pipox	cluster2	0.937361	2.12178	-0.330188	-0.447804	-0.488339	-0.597603	-0.597603	-0.597603
Pitx1	cluster2	-0.390274	2.352	-0.559402	-0.559402	0.00793949	0.263201	-0.554662	-0.559402
Piwil2	cluster2	0.0458255	1.69063	-0.604221	-0.335591	1.18676	-0.0170613	-1.38319	-0.583148
Pklr	cluster2	0.913291	2.04129	-0.506898	-0.507798	-0.383443	0.044349	-0.636135	-0.964657
Pla2g3	cluster2	0.997152	1.9119	0.249167	-0.66494	-0.655491	-0.247716	-0.58186	-1.00821
Pla2g5	cluster2	0.635825	1.83214	0.185843	0.666972	-0.848365	-0.790287	-0.857765	-0.824362
Plcb2	cluster2	1.86452	1.26753	-0.314672	-0.171271	-0.707463	-0.516125	-0.781667	-0.640852
Plcd4	cluster2	-0.481954	1.09083	-1.3688	0.38165	-0.889758	-0.725533	0.640901	1.35266
Plcl2	cluster2	0.0439761	1.59213	1.12979	-0.836837	-0.53271	-0.455152	0.410477	-1.35168
Pld1	cluster2	0.344565	2.27875	-0.66125	-0.879515	-0.103925	-0.0322848	-0.37784	-0.568496
Pld6	cluster2	0.917696	2.12389	-0.674095	-0.457722	-0.463664	-0.297578	-0.674095	-0.47443
Pnliprp1	cluster2	2.28393	0.61413	-0.503081	-0.503081	-0.412056	-0.503081	-0.473679	-0.503081
Pnliprp2	cluster2	0.510535	2.30485	-0.548836	-0.54587	-0.319909	-0.248676	-0.577676	-0.574415
Pou2af1	cluster2	0.291734	2.31663	0.100851	-0.314721	-0.557564	-0.565783	-0.635574	-0.635574
Pou2f3	cluster2	1.07505	2.00288	-0.143732	-0.672606	-0.358453	-0.544868	-0.602036	-0.756228
Ppp1r14d	cluster2	0.575052	2.11571	0.361672	-0.213186	-0.698046	-0.684312	-0.726239	-0.730653
Prap1	cluster2	0.773091	2.1976	-0.42026	-0.612371	-0.612371	-0.448514	-0.612371	-0.264803
Prkar2b	cluster2	2.01942	0.892789	-0.44047	0.245932	-0.776497	-0.671428	-0.707215	-0.562534
Prr22	cluster2	1.15887	1.04779	0.992399	-0.754326	-1.31741	-0.82093	0.370669	-0.677063
Ptgds	cluster2	1.25956	1.73618	-0.529093	0.354578	-0.731826	-0.728129	-0.655476	-0.705791
Ptgr1	cluster2	1.54169	1.42827	-0.590398	-0.769504	0.0985079	0.0924302	-0.865127	-0.935866
Pthlh	cluster2	0.606176	1.99327	-0.368746	0.516855	-0.783372	-0.909545	-0.887339	-0.167299
Ptprt	cluster2	1.20735	1.96406	-0.548655	-0.564895	-0.491257	-0.488917	-0.581094	-0.496591
Pycard	cluster2	-0.110014	2.45897	-0.440044	-0.442539	-0.325206	-0.296639	-0.449687	-0.394843
RP23-109A3.9	cluster2	1.40552	0.620034	-0.232851	0.63436	0.559917	-0.241916	-1.2247	-1.52036
RP23-114G13.4	cluster2	1.14195	1.80132	-0.767157	-0.82991	0.0375823	0.133511	-0.800922	-0.716377
RP23-114G13.5	cluster2	1.18356	1.22541	-0.986142	-0.827334	0.558317	0.671932	-0.986142	-0.839597
RP23-118K16.6	cluster2	0.0606645	2.42393	-0.367649	-0.371684	-0.377199	-0.223048	-0.572508	-0.572508
RP23-121J14.4	cluster2	0.657384	2.17159	-0.0762038	-0.357734	-0.669178	-0.725346	-0.151093	-0.849418
RP23-127L4.1	cluster2	1.40195	1.48652	0.0678782	-0.0381509	-0.997384	-0.859318	-0.0198007	-1.0417
RP23-128A23.3	cluster2	0.515497	1.64109	0.710429	0.625412	-1.07896	-0.963658	-0.697848	-0.751968
RP23-128G10.6	cluster2	0.0778968	1.94443	1.09101	-0.414457	-0.75349	-0.75349	-0.646986	-0.544921
RP23-128L6.4	cluster2	1.36165	1.59923	-0.00989926	-0.676929	-0.510151	-1.27922	-0.0015685	-0.483105
RP23-132B15.4	cluster2	0.443121	1.8871	-0.105865	0.505293	-1.10813	-1.00069	0.215846	-0.836682
RP23-134H19.3	cluster2	1.38479	1.70168	-0.59943	-0.227525	-0.937834	-0.704542	0.0148457	-0.631989
RP23-134H19.4	cluster2	1.23486	1.60015	0.60135	-0.628616	-0.868817	-0.72949	-0.340619	-0.868817
RP23-146A22.3	cluster2	1.6441	1.5871	-0.651097	-0.584918	-0.458013	-0.420777	-0.52636	-0.590028
RP23-181J14.2	cluster2	1.34553	1.65384	0.0748253	0.0504924	-0.816439	-0.76476	-0.729304	-0.814186
RP23-182N12.1	cluster2	1.5206	1.08227	0.54574	0.218488	-0.673687	-0.479441	-1.24174	-0.972242
RP23-184B11.2	cluster2	0.718386	2.14671	-0.236107	0.0559396	-0.634929	-0.59421	-0.707661	-0.748124
RP23-187B11.5	cluster2	1.25477	1.25839	-0.346403	-0.717645	-0.790644	-0.968973	1.04822	-0.73771
RP23-187B11.8	cluster2	1.52966	1.38121	-0.616104	-0.892432	-0.902097	-0.402297	0.49691	-0.594848
RP23-18M2.1	cluster2	1.56779	1.54273	-0.366495	-0.179167	-0.937384	-0.93566	-0.378572	-0.313245
RP23-19B6.1	cluster2	-0.721889	1.26939	1.32019	-0.721889	-0.721889	1.01986	-0.721889	-0.721889
RP23-204P24.2	cluster2	1.5373	1.62875	-0.686174	-0.686174	-0.686174	-0.133945	-0.287406	-0.686174
RP23-207L14.2	cluster2	1.23216	1.92971	-0.430121	-0.456089	-0.631243	-0.561548	-0.36134	-0.721531
RP23-238I12.3	cluster2	2.03418	1.01209	-0.228621	-0.240325	-0.822864	-0.653915	-0.456867	-0.643679
RP23-239F11.1	cluster2	1.28898	1.16707	0.779864	0.311519	-0.988994	-0.988994	-0.580451	-0.988994
RP23-260J11.3	cluster2	1.1297	1.96115	-0.399635	-0.0785301	-0.685318	-0.644707	-0.597342	-0.685318
RP23-260J11.4	cluster2	0.981023	2.01374	-0.00787912	-0.204061	-0.663323	-0.662694	-0.713485	-0.743321
RP23-268A17.3	cluster2	0.443951	1.46672	-0.947155	-0.947155	-0.088953	1.35618	-0.947155	-0.336433
RP23-269E2.4	cluster2	1.15873	1.99802	-0.545276	-0.545276	-0.484628	-0.491018	-0.545276	-0.545276
RP23-281F13.1	cluster2	0.643742	1.98162	0.501324	-0.0240968	-0.784269	-0.780703	-0.759121	-0.778492
RP23-281H4.5	cluster2	1.01613	2.06823	-0.372234	-0.435216	-0.548518	-0.373233	-0.719618	-0.63554
RP23-281H4.6	cluster2	-0.135451	2.45063	-0.465567	-0.465567	-0.465567	-0.28337	-0.169544	-0.465567
RP23-281M13.2	cluster2	-0.873835	0.740288	-0.764242	2.04811	-0.152437	0.234574	-0.426724	-0.805734
RP23-285N14.1	cluster2	-0.0579414	2.37827	-0.56649	-0.570334	-0.0871939	0.0706135	-0.603886	-0.563039
RP23-304A10.2	cluster2	0.269244	2.391	-0.288889	-0.431151	-0.48668	-0.479608	-0.478275	-0.495639
RP23-313J14.7	cluster2	1.66981	1.46442	0.00580449	-0.355676	-0.653135	-0.714773	-0.707198	-0.709254
RP23-319B15.9	cluster2	1.29017	1.76949	-0.096724	-0.167325	-0.38271	-0.599777	-0.813972	-0.999143
RP23-320E6.5	cluster2	1.3766	1.6876	-0.46919	-0.695885	-0.70187	0.223894	-0.708434	-0.712714
RP23-326P7.11	cluster2	0.298461	2.36921	-0.543107	-0.543107	-0.324078	-0.194749	-0.519524	-0.543107
RP23-346I1.1	cluster2	0.118054	2.40471	-0.199413	-0.54343	-0.412176	-0.247106	-0.491388	-0.629248
RP23-346L20.4	cluster2	0.889638	1.65457	-1.17715	-0.596096	-0.770053	-0.165095	0.82244	-0.658252
RP23-346N8.2	cluster2	0.712855	2.10497	-0.418808	-0.766661	-0.264046	0.0287248	-0.344012	-1.05303
RP23-348A6.1	cluster2	1.13176	0.984045	-0.958654	0.0130401	-0.51096	1.22795	-1.31905	-0.568132
RP23-350M23.5	cluster2	1.28522	1.84022	-0.567408	-0.00129144	-0.606355	-0.601908	-0.692852	-0.655626
RP23-354L18.8	cluster2	0.097493	2.04455	0.810798	-0.152937	-0.362873	-0.778653	-0.738586	-0.919796
RP23-355N20.7	cluster2	0.978921	2.10644	-0.467883	-0.547178	-0.549272	-0.557083	-0.551568	-0.412374
RP23-360L4.2	cluster2	0.679238	2.13854	0.0767507	-0.103929	-0.709627	-0.661719	-0.709627	-0.709627
RP23-360L4.3	cluster2	0.734123	1.82031	0.360555	0.44388	-0.839717	-0.839717	-0.839717	-0.839717
RP23-360O1.2	cluster2	0.954206	1.91921	-0.839348	-0.4127	-0.216953	0.274286	-0.839348	-0.839348
RP23-366O14.1	cluster2	1.10219	1.7636	0.483114	-0.280855	-0.771374	-0.716925	-0.7361	-0.843655
RP23-366O14.7	cluster2	1.02196	1.71909	0.675003	-0.280131	-0.804459	-0.713555	-0.785704	-0.832207
RP23-379C1.5	cluster2	0.135495	2.1028	-0.091836	0.666884	-0.505164	-0.544835	-0.88167	-0.88167
RP23-37G19.2	cluster2	0.969944	1.6107	0.657381	0.216216	-0.866416	-0.890147	-0.818451	-0.87923
RP23-37L2.3	cluster2	1.49668	1.54219	-0.11882	0.128099	-0.719513	-0.88787	-0.780167	-0.660601
RP23-396G1.4	cluster2	1.60418	1.57665	-0.622245	-0.0696006	-0.622245	-0.622245	-0.622245	-0.622245
RP23-3G8.7	cluster2	1.91111	1.23761	-0.64152	-0.64152	-0.286425	-0.296215	-0.64152	-0.64152
RP23-403G9.9	cluster2	2.19224	0.740477	-0.312716	-0.675824	-0.329644	-0.262884	-0.675824	-0.675824
RP23-406N5.8	cluster2	1.09307	1.8853	-0.558777	-0.818091	0.0487135	-0.0623914	-0.829087	-0.758736
RP23-430H1.2	cluster2	1.09878	1.25684	-1.07776	-0.987634	0.357653	-1.02864	0.82973	-0.448973
RP23-440B15.1	cluster2	1.52857	1.32015	0.581359	-0.259428	-0.798028	-0.809661	-0.753297	-0.809661
RP23-445E16.1	cluster2	1.78675	1.12603	0.125431	0.0430176	-0.930905	-0.99228	-0.567819	-0.590227
RP23-459I1.1	cluster2	1.79183	1.33879	-0.932751	-0.439052	-0.167642	-0.656968	-0.605125	-0.329085
RP23-465J20.1	cluster2	0.755187	2.11584	-0.801562	0.0387584	-0.460655	-0.409182	-0.904223	-0.334161
RP23-467K15.2	cluster2	1.45124	1.10505	-0.978442	-1.08345	0.556219	0.276306	-1.0346	-0.292313
RP23-477O13.1	cluster2	1.42089	1.56568	-0.147384	-0.163976	-0.72203	-0.989718	-0.989718	0.0262534
RP23-47L13.1	cluster2	1.46826	1.40113	-0.538205	-0.735538	0.203931	0.185388	-0.945834	-1.03913
RP23-64O4.4	cluster2	1.52869	1.58622	-0.0331321	-0.606574	-0.70337	-0.633837	-0.226953	-0.911043
RP23-67J22.4	cluster2	0.264027	2.39337	-0.47174	-0.570948	-0.377251	-0.433142	-0.411649	-0.392663
RP23-81N4.4	cluster2	0.36773	2.30901	-0.625476	-0.690188	-0.232849	-0.038392	-0.45519	-0.634645
RP23-91H23.2	cluster2	1.05307	1.69441	-0.833772	-0.846061	0.243541	0.369815	-0.846061	-0.834944
RP23-95L9.4	cluster2	0.944427	2.1154	-0.515939	-0.576748	-0.636558	-0.55739	-0.485323	-0.287871
RP24-142A23.1	cluster2	0.481073	0.861804	-0.300639	0.316435	-1.04215	-1.20499	1.64893	-0.760461
RP24-159L15.3	cluster2	1.36456	0.986333	0.0548163	-0.650073	-1.59264	-0.887304	0.639088	0.085223
RP24-173L14.1	cluster2	0.983967	1.96967	-0.00439884	-0.0194963	-0.689699	-0.698254	-0.770895	-0.770895
RP24-173L14.2	cluster2	0.589283	2.06476	0.409473	-0.0958522	-0.708573	-0.674012	-0.786679	-0.798398
RP24-173L14.5	cluster2	0.509874	2.05505	0.54056	-0.134909	-0.751515	-0.74073	-0.728817	-0.749512
RP24-183K24.1	cluster2	1.51495	1.38042	-0.592162	0.197123	-0.99882	-0.99882	0.12826	-0.630956
RP24-183K24.2	cluster2	-0.353553	2.47487	-0.353553	-0.353553	-0.353553	-0.353553	-0.353553	-0.353553
RP24-216B14.1	cluster2	0.970712	2.08416	-0.715229	-0.41533	-0.285232	-0.3747	-0.698741	-0.56564
RP24-225E14.3	cluster2	0.515564	2.24607	-0.685951	-0.504103	-0.0875563	-0.109156	-0.690359	-0.684506
RP24-233B16.6	cluster2	1.01498	1.91199	-0.493298	-0.117077	-0.889004	-0.869298	0.142288	-0.700578
RP24-239E14.2	cluster2	-0.509993	1.83679	-1.06255	1.26981	-0.340961	-0.24732	-0.475203	-0.470568
RP24-260I8.2	cluster2	0.474424	2.33629	-0.468452	-0.468452	-0.468452	-0.468452	-0.468452	-0.468452
RP24-272N10.3	cluster2	1.27871	1.49548	-0.231417	-0.632353	-0.167453	0.460841	-1.04608	-1.15773
RP24-280K5.4	cluster2	0.0396336	1.99246	-0.635578	-0.51692	0.0832175	0.84567	-0.902999	-0.905479
RP24-287C2.2	cluster2	1.92499	0.503629	0.219799	-0.485008	-1.46862	-0.768862	0.0940597	-0.0199829
RP24-315D19.3	cluster2	-0.362024	2.45859	-0.436632	-0.436632	-0.160469	-0.189567	-0.436632	-0.436632
RP24-318O6.3	cluster2	-0.0167147	2.41779	-0.202296	-0.148109	-0.635011	-0.560671	-0.364112	-0.49088
RP24-401C17.4	cluster2	1.29433	1.64117	-0.803596	-0.843492	0.0599247	0.215416	-0.808109	-0.755643
RP24-503A2.8	cluster2	1.00925	2.05559	-0.26829	-0.293469	-0.73068	-0.631851	-0.485724	-0.654827
RP24-530N5.3	cluster2	1.37565	1.62491	-0.751062	-0.209013	-0.261714	-0.0621753	-1.25437	-0.462235
RP24-544H3.1	cluster2	1.90073	1.00229	0.370924	-0.465765	-0.615034	-0.72867	-0.884736	-0.579748
RP24-556H22.2	cluster2	1.04947	1.55054	0.946908	-0.567818	-0.699827	-0.626419	-0.709705	-0.943152
RP24-573N21.3	cluster2	-0.0440263	1.13835	-1.63306	0.758362	-0.540553	-0.855807	1.19798	-0.0212423
RP24-69M4.6	cluster2	1.27883	1.65354	-0.158594	-0.479117	-0.439294	-1.20706	0.183555	-0.831872
RP24-89C18.1	cluster2	1.24559	1.73256	-0.0636688	-0.967553	-0.937071	-0.742358	0.0103809	-0.277881
Rab27a	cluster2	1.21224	1.92855	-0.17119	-0.583452	-0.516025	-0.575741	-0.592477	-0.701901
Rab30	cluster2	1.23001	1.23626	0.720639	0.253638	-1.3872	-0.831155	-0.530252	-0.69194
Rab33a	cluster2	1.56376	1.42157	-0.706442	-0.966885	0.259038	-0.213408	-0.497634	-0.859996
Rab36	cluster2	1.34634	1.84433	-0.509546	-0.469365	-0.539761	-0.789135	-0.409203	-0.473658
Rab3c	cluster2	1.28196	1.86627	-0.334003	-0.40646	-0.602264	-0.290176	-0.727734	-0.787599
Rab3d	cluster2	0.60332	1.80839	-0.110805	-0.645109	0.303285	0.322506	-0.877682	-1.40391
Rap1gapos	cluster2	1.20981	1.79416	-0.601905	0.223815	-0.50895	-0.41001	-0.955948	-0.750979
Rarb	cluster2	1.0428	2.01366	-0.29107	-0.150931	-0.782648	-0.679028	-0.498393	-0.654391
Rassf2	cluster2	1.57671	1.18937	0.674433	-0.23933	-0.89023	-0.811786	-0.672066	-0.827095
Rcn1	cluster2	0.386131	2.36108	-0.358671	-0.438321	-0.452304	-0.455614	-0.515567	-0.526736
Reg3g	cluster2	1.24066	1.94128	-0.47058	-0.547137	-0.522808	-0.547137	-0.547137	-0.547137
Rgag4	cluster2	0.47204	1.16885	-0.210134	-0.565838	0.628697	1.11563	-1.26797	-1.34127
Rgmb	cluster2	0.90425	2.12941	-0.266264	-0.376291	-0.564776	-0.574906	-0.664017	-0.587406
Rnf144a	cluster2	1.36999	1.54021	-0.938401	-1.25715	-0.345485	0.102196	-0.079239	-0.392127
Ros1	cluster2	1.24772	1.82066	-0.0827651	-0.368652	-0.390454	-0.395056	-0.913127	-0.918324
Rspo4	cluster2	1.74937	1.42227	-0.121807	-0.525436	-0.530816	-0.550891	-0.721346	-0.721346
Runx1t1	cluster2	0.416426	2.28999	-0.0577337	-0.178791	-0.508825	-0.624962	-0.617145	-0.718958
Scg5	cluster2	1.00881	1.86925	0.467313	-0.756796	-0.640092	-0.547981	-0.643706	-0.756796
Scml4	cluster2	1.00355	1.83238	0.0682687	-0.909656	-0.567865	-0.596384	0.209458	-1.03976
Scn3a	cluster2	1.64571	1.39151	0.283401	-0.433532	-0.750157	-0.69506	-0.750157	-0.691722
Sct	cluster2	1.68821	1.29037	-0.769242	0.222016	-0.218917	-0.457367	-1.0302	-0.724873
Sdpr	cluster2	1.8706	1.05779	-0.590377	0.355736	-0.487569	-0.574165	-0.878165	-0.753849
Sdr16c6	cluster2	2.14907	0.756621	0.0831615	-0.486609	-0.625562	-0.625562	-0.625562	-0.625562
Sdsl	cluster2	0.945874	2.09698	-0.503418	-0.565134	-0.347678	-0.329724	-0.468694	-0.828205
Selm	cluster2	1.34042	1.75636	-0.240844	-0.0878185	-0.635267	-0.420086	-0.910908	-0.801855
Sema4a	cluster2	1.57035	1.50916	-0.0260342	-0.147856	-0.899755	-0.786504	-0.433122	-0.786236
Sepp1	cluster2	0.359675	1.59218	1.35902	-0.345311	-0.971455	-0.870215	-0.697663	-0.426235
Serpinf2	cluster2	0.920989	2.14005	-0.518114	-0.531549	-0.447918	-0.46066	-0.545416	-0.557379
Sfta2	cluster2	1.91909	1.03825	-0.438281	0.166839	-0.777551	-0.794753	-0.271359	-0.842234
Sftpd	cluster2	1.58109	1.05771	-0.561954	-0.912055	0.125324	0.62218	-0.920592	-0.9917
Shisa2	cluster2	0.0373774	2.1797	-0.655382	0.10158	-0.61981	-0.787865	-0.748324	0.492723
Siglec15	cluster2	0.125004	2.42715	-0.460843	-0.460843	-0.393077	-0.380008	-0.460843	-0.396544
Sirpa	cluster2	1.91871	0.810811	0.380936	-0.59535	-0.459528	-1.22512	-0.186483	-0.643981
Sis	cluster2	0.219029	2.3576	0.0382554	-0.397413	-0.514971	-0.522858	-0.589821	-0.589821
Slc12a8	cluster2	1.12423	1.91769	-0.0604339	-0.468177	-0.524936	-0.262885	-0.828083	-0.897406
Slc14a1	cluster2	0.27943	2.39348	-0.460074	-0.455153	-0.407433	-0.430105	-0.460074	-0.460074
Slc16a12	cluster2	0.77627	2.20452	-0.304562	-0.595912	-0.457028	-0.507162	-0.576686	-0.539436
Slc16a7	cluster2	1.88263	0.960326	0.441211	-0.357371	-0.852547	-0.87404	-0.595301	-0.604913
Slc17a1	cluster2	-0.19091	1.60621	0.630259	0.389588	-1.19937	-0.657127	0.658552	-1.2372
Slc17a4	cluster2	0.455688	1.76049	0.133847	0.289792	-0.956097	-0.522287	0.349274	-1.51071
Slc1a1	cluster2	2.29519	0.452944	-0.00977096	-0.456369	-0.503524	-0.605005	-0.514223	-0.659238
Slc22a1	cluster2	0.724931	1.88046	0.482769	0.157437	-0.722059	-0.685628	-0.912914	-0.924999
Slc27a2	cluster2	1.33586	1.86822	-0.454555	-0.477033	-0.568123	-0.568123	-0.568123	-0.568123
Slc28a2	cluster2	0.0706359	2.42858	-0.346328	-0.318394	-0.357149	-0.380464	-0.578437	-0.518446
Slc2a5	cluster2	0.59829	1.33655	1.51752	-0.783305	-0.559388	-0.4018	-0.796947	-0.910918
Slc30a10	cluster2	0.598444	2.28328	-0.539585	-0.427832	-0.454077	-0.330701	-0.585555	-0.543971
Slc35g2	cluster2	0.848397	1.96623	-0.887803	-0.801764	-0.131494	0.319956	-0.677063	-0.636457
Slc39a2	cluster2	-0.235597	0.33015	0.223255	-0.866306	-0.557652	-0.293761	2.22606	-0.826154
Slc43a1	cluster2	0.0866692	2.17132	0.501543	0.0673586	-0.764455	-0.796603	-0.661771	-0.604058
Slc4a8	cluster2	0.58445	0.190168	-0.947536	-1.72359	0.02498	0.0233249	1.64679	0.201416
Slc5a1	cluster2	0.399204	2.35659	-0.333711	-0.441433	-0.484894	-0.495977	-0.499874	-0.499904
Slc6a7	cluster2	1.08661	1.84902	0.177625	-0.0359157	-0.775994	-0.767521	-0.766816	-0.767008
Slc7a9	cluster2	2.42863	0.112008	-0.445897	-0.451835	-0.323729	-0.432226	-0.418404	-0.46855
Smim24	cluster2	0.80184	1.78283	-0.514278	-1.14	0.344332	0.192872	-0.296876	-1.17072
Smoc2	cluster2	0.786477	1.0982	-0.69381	0.0111875	-1.09424	-1.18533	-0.330432	1.40796
Soat2	cluster2	1.39165	1.77587	-0.600943	-0.652387	-0.297798	-0.209035	-0.694787	-0.712568
Sorbs3	cluster2	-0.679098	1.14212	-1.02148	1.28427	-0.955921	0.255967	-0.896663	0.870809
Sord	cluster2	0.659576	2.15045	-0.100561	0.0583179	-0.653734	-0.628082	-0.719647	-0.766324
Sox6	cluster2	0.956655	2.11758	-0.583268	-0.528507	-0.444027	-0.415798	-0.511377	-0.591259
Spa17	cluster2	1.20032	1.89464	-0.485408	-0.0938151	-0.528234	-0.388075	-0.709116	-0.890314
Spag17	cluster2	1.61762	1.57374	-0.599281	-0.680391	-0.216419	-0.334486	-0.680391	-0.680391
Spink4	cluster2	1.0093	1.92492	-0.326306	0.282167	-0.697585	-0.706761	-0.747569	-0.73817
Ssx2ip	cluster2	0.533227	1.69063	0.199845	-0.273667	0.246334	0.28263	-1.42173	-1.25727
St18	cluster2	1.20682	1.82874	0.116315	-0.374349	-0.911962	-0.795022	-0.468637	-0.6019
St5	cluster2	1.04439	1.69209	-0.634098	-0.556117	0.2234	0.319226	-1.06841	-1.02049
St6galnac2	cluster2	1.67144	1.41795	0.117679	-0.341446	-0.626277	-0.7477	-0.718236	-0.773403
Stard13	cluster2	1.28437	1.59481	-0.243308	0.505868	-0.740774	-0.761192	-0.721709	-0.918066
Stard6	cluster2	1.31071	1.5383	-1.14936	-1.1591	0.0531931	-0.294297	0.0920001	-0.391443
Stard9	cluster2	0.435528	2.13772	-0.750078	-1.01812	-0.593798	-0.453767	-0.0421076	0.284626
Stk26	cluster2	1.56918	1.50735	-0.770194	-0.694463	-0.0941458	0.0189422	-0.778181	-0.758489
Stra6l	cluster2	1.31588	1.47608	0.381865	0.168761	-0.923111	-0.971195	-0.535418	-0.912863
Sult1b1	cluster2	0.290712	2.24383	-0.183998	-0.344724	-0.847578	-0.822376	0.20417	-0.540037
Sult1d1	cluster2	0.640997	1.84181	0.228109	-0.834268	-0.776541	-0.662061	0.59078	-1.02882
Tac1	cluster2	1.29084	1.89087	-0.330849	-0.482654	-0.584525	-0.601321	-0.508447	-0.673913
Tac4	cluster2	0.333782	2.341	-0.0441424	-0.398951	-0.571165	-0.571165	-0.571165	-0.518193
Tbc1d21	cluster2	1.14585	1.85582	-0.0842069	-0.0510438	-0.583409	-0.450513	-0.842295	-0.990198
Tfpi2	cluster2	0.304794	2.37598	-0.262338	-0.533593	-0.361187	-0.456473	-0.533593	-0.533593
Th	cluster2	0.68125	2.16233	-0.0442452	-0.504802	-0.728343	-0.728343	-0.728343	-0.109505
Thap8	cluster2	0.957657	2.10997	-0.623071	-0.375514	-0.385816	-0.533041	-0.514948	-0.635238
Tldc2	cluster2	-0.135389	2.40588	-0.568904	-0.46578	-0.0674455	-0.0305569	-0.568904	-0.568904
Tm4sf5	cluster2	1.06096	1.99698	-0.656582	-0.679084	-0.280902	-0.095144	-0.677136	-0.669096
Tm6sf2	cluster2	0.357387	2.32043	-0.672926	-0.775639	-0.245993	-0.150731	-0.459021	-0.373506
Tmed6	cluster2	1.48033	1.73215	-0.461947	-0.304284	-0.562964	-0.582108	-0.652225	-0.648948
Tmem237	cluster2	0.239723	2.39051	-0.418531	-0.22188	-0.546122	-0.39735	-0.518322	-0.528027
Tmem246	cluster2	-0.098956	2.31005	-0.560097	-0.610827	0.0727405	0.233923	-0.666903	-0.679927
Tnfsf10	cluster2	0.972914	2.11272	-0.494667	-0.4794	-0.51397	-0.519073	-0.54676	-0.531767
Tnnt1	cluster2	0.637859	1.92694	0.178745	0.472845	-0.90151	-0.817077	-0.642871	-0.854927
Tox	cluster2	0.681127	2.15826	-0.224669	-0.344522	-0.2741	-0.214075	-0.896116	-0.885905
Tph1	cluster2	1.09565	1.0448	1.23652	-0.598729	-0.164965	-0.284278	-1.15103	-1.17796
Trim71	cluster2	1.73154	1.45575	-0.716217	-0.57065	-0.14994	-0.589564	-0.579032	-0.581891
Tsga10ip	cluster2	1.25395	1.92075	-0.353713	-0.526027	-0.532786	-0.522317	-0.694823	-0.545032
Tspo2	cluster2	0.854821	2.14302	-0.624234	-0.60787	-0.305934	-0.211329	-0.624234	-0.624234
Tspyl4	cluster2	1.13409	1.61714	-0.782429	-0.715592	-1.28089	-0.4544	0.166644	0.315443
Ttr	cluster2	0.158455	2.41329	-0.323542	-0.328082	-0.378247	-0.475425	-0.554077	-0.512369
Tubal3	cluster2	0.133664	2.31386	-0.599903	-0.624889	-0.123296	0.187059	-0.637591	-0.648909
Tubb3	cluster2	0.851581	1.39252	0.227168	-1.39991	-0.223173	0.725242	-0.281375	-1.29205
Tubg2	cluster2	0.124093	1.70324	0.641161	-0.764186	-0.952146	-0.761742	0.899674	-0.890093
Ugt2b34	cluster2	0.382595	2.21589	0.161676	0.00133376	-0.656671	-0.623245	-0.732926	-0.748652
Ugt2b35	cluster2	0.849271	2.17209	-0.384511	-0.418748	-0.514087	-0.508264	-0.5923	-0.603447
Upb1	cluster2	-0.198447	2.40037	0.191003	-0.495526	-0.415382	-0.405368	-0.525134	-0.551518
Upk3b	cluster2	0.886002	2.15888	-0.528795	-0.506256	-0.473967	-0.442192	-0.541419	-0.552257
Urad	cluster2	0.873494	2.01879	-0.146596	0.150883	-0.780785	-0.782905	-0.722909	-0.609974
Uros	cluster2	-0.0522616	1.63975	-1.13162	-1.43679	0.0598095	-0.346346	0.4981	0.76936
Ush1c	cluster2	1.1491	1.81138	0.0911151	-0.394362	-0.734136	-0.626563	-0.167303	-1.12922
Vgf	cluster2	0.80477	1.78055	-0.073482	-0.46979	0.0109524	0.324255	-1.07694	-1.30032
Vsig1	cluster2	0.15147	1.20413	0.432143	1.39215	-0.587512	-0.129164	-1.17349	-1.28972
Vsig2	cluster2	1.57161	1.62095	-0.632914	-0.160745	-0.605388	-0.455043	-0.610686	-0.727779
Wnt3	cluster2	0.761033	2.12464	0.119003	-0.352217	-0.647813	-0.593054	-0.685	-0.726588
Wnt9b	cluster2	1.11517	2.02368	-0.474214	-0.602458	-0.480192	-0.493075	-0.602458	-0.486448
X.165403154-166679264.1	cluster2	0.807966	2.08082	-0.215559	0.0869442	-0.662332	-0.694855	-0.871296	-0.531687
Xpnpep2	cluster2	1.43973	1.71871	-0.0941812	-0.442929	-0.713388	-0.69456	-0.464124	-0.749262
Zfp365	cluster2	1.40539	1.0046	-1.10736	-0.64885	-0.138884	-1.27044	-0.0963898	0.851936
Zfp872	cluster2	0.530077	1.39858	-0.104331	-0.914449	-0.830921	-0.740172	1.43944	-0.77822
Zkscan16	cluster2	1.70777	1.3568	-0.661024	0.240551	-0.661024	-0.661024	-0.661024	-0.661024
Zswim5	cluster2	1.45901	1.40916	-0.0908035	0.440995	-0.767601	-0.610854	-1.03793	-0.801977
AC079042.1	cluster3	0.933094	1.03253	0.444645	0.585643	-1.51251	-1.46651	-0.213445	0.196555
AC083948.7	cluster3	0.0670774	0.399727	1.51465	1.24315	-0.959144	-1.00099	-0.26157	-1.00289
AC111124.2	cluster3	-0.123465	0.452872	1.21675	-0.329271	-1.13848	-1.63494	0.706919	0.849622
AC116772.2	cluster3	1.28548	0.421756	1.12918	0.756825	-1.04309	-1.05981	-0.740359	-0.749976
AC118721.1	cluster3	0.752771	1.10822	1.14134	0.531413	-1.15688	-1.13303	-0.28694	-0.956907
AC121823.7	cluster3	-0.211963	-0.16105	2.45932	-0.384199	-0.452859	-0.452973	-0.343358	-0.452914
AC122844.3	cluster3	0.808306	0.66767	0.220974	1.6811	-1.09009	-0.514269	-0.877024	-0.896667
AC163993.1	cluster3	1.07176	-0.136927	1.16194	0.918885	-0.531183	-1.40558	0.0923336	-1.17123
Abca14	cluster3	0.18182	0.104254	1.5461	1.34551	-0.985221	-1.07813	-0.583527	-0.530801
Abcb1a	cluster3	0.174638	0.748191	0.956307	1.46441	-1.11145	-1.13541	-0.213049	-0.883631
Abcc12	cluster3	-0.733723	-0.419518	1.48552	1.23783	-1.01188	-1.01188	0.671781	-0.218122
Abcc3	cluster3	0.604025	1.27476	0.588419	1.0157	-0.802751	-0.413128	-0.781748	-1.48528
Ablim1	cluster3	-0.23828	-0.218764	0.728291	1.52147	-1.26021	-1.43371	0.463811	0.437391
Abo	cluster3	-0.820771	-0.825223	1.12252	0.460173	-0.831621	-0.854974	1.65594	0.0939582
Acnat1	cluster3	0.514759	1.31425	0.775501	0.29642	-1.3881	-1.36218	0.436936	-0.587585
Acp5	cluster3	0.329171	0.437164	1.91888	-0.995966	-0.526988	-0.261875	0.348193	-1.24858
Acsm3	cluster3	0.147216	-0.0975371	1.46864	1.36431	-1.10488	-1.10448	0.0396991	-0.712978
Adam33	cluster3	0.613028	-0.486673	0.126997	1.96084	-1.07034	-1.17368	-0.022109	0.051943
Adgrb3	cluster3	-0.420238	-0.429926	2.38591	0.191105	-0.534261	-0.541321	-0.0817923	-0.56948
Adh1	cluster3	0.0459316	0.927507	1.95334	0.109805	-0.734216	-0.715756	-0.793156	-0.793452
Afm	cluster3	0.190361	0.538085	1.90214	0.62454	-0.861775	-0.853031	-0.701499	-0.83882
Agr2	cluster3	0.223297	1.39919	1.42829	0.309995	-0.898165	-0.900106	-0.684528	-0.87797
Akr1c13	cluster3	0.609995	1.26564	0.644344	1.06161	-1.01884	-1.24313	-0.781764	-0.537859
Akr1c19	cluster3	0.86959	1.20292	0.215352	1.26203	-0.883738	-0.828013	-0.889479	-0.948654
Alb	cluster3	-0.114536	-0.208931	2.43737	-0.127874	-0.493794	-0.494337	-0.498949	-0.498949
Ampd3	cluster3	0.0702355	1.41878	0.591095	1.27338	-1.06312	-0.470078	-0.950819	-0.869473
Amph	cluster3	-0.39737	-0.397502	2.46329	-0.357728	-0.399829	-0.399829	-0.117683	-0.393354
Ang	cluster3	0.304249	0.0723284	1.34912	1.4462	-1.06089	-1.20141	-0.391396	-0.518191
Ang4	cluster3	0.195715	1.0481	1.42782	0.847985	-0.851736	-0.818884	-0.921347	-0.92765
Apba2	cluster3	0.331686	-0.513348	2.35741	-0.513348	-0.122359	-0.513348	-0.513348	-0.513348
Apln	cluster3	0.378552	-0.63388	0.804842	0.199708	-1.37451	-1.30989	1.34817	0.587008
Arhgap31	cluster3	0.404275	0.400506	1.56067	0.899937	-0.442798	-0.421014	-0.906287	-1.49529
Arhgef26	cluster3	0.95097	1.28809	0.290122	0.387109	-1.21161	-1.28031	0.496768	-0.921136
Asns	cluster3	0.411272	1.61177	1.04966	0.0881921	-1.19307	-1.16642	-0.304758	-0.496639
Atp2a3	cluster3	-0.243939	0.210691	2.25279	0.306329	-0.766831	-0.763698	-0.323608	-0.671733
Atp6v1b1	cluster3	1.2014	0.167347	1.73222	0.0568597	-0.758366	-0.871186	-0.871186	-0.65709
B3galt5	cluster3	-0.468392	-0.441278	2.34553	-0.442315	-0.488707	-0.488707	0.44523	-0.461356
B4galnt4	cluster3	0.941555	1.06165	0.617155	0.586099	-1.46345	-1.44025	-0.143111	-0.159644
B4galt4	cluster3	0.285067	0.71678	1.70387	0.641353	-1.09544	-1.02916	-0.406209	-0.816257
Baiap2l2	cluster3	0.773216	1.3614	1.02412	0.458679	-0.950584	-0.935165	-0.788181	-0.943481
Bche	cluster3	1.48323	0.302705	0.894579	0.864015	-0.829321	-0.93592	-0.803193	-0.976097
Boc	cluster3	-0.552927	-0.639536	2.11278	0.8642	-0.668478	-0.713342	-0.0639022	-0.338795
C4bp	cluster3	-0.106331	-0.424328	2.28697	-0.455689	-0.59434	-0.62031	0.517822	-0.6038
Cacna1b	cluster3	0.55593	1.54991	1.00035	0.0585455	-0.690851	-1.53981	-0.472741	-0.461328
Cacna1h	cluster3	1.96217	0.318422	0.879632	-0.173853	-0.699308	-0.793303	-0.819366	-0.674392
Cacng4	cluster3	1.12019	0.617686	1.68046	-0.280958	-0.784343	-0.784343	-0.784343	-0.784343
Cadps2	cluster3	-0.189224	-1.10113	1.164	1.27888	-0.873493	-1.23869	0.52147	0.438189
Calml4	cluster3	0.775296	1.3365	0.274451	1.11556	-1.07533	-1.05424	-0.481669	-0.890575
Capn8	cluster3	0.488266	0.419252	2.13542	-0.282193	-0.525947	-0.719216	-0.801342	-0.71424
Car8	cluster3	0.569761	0.380315	-0.4282	2.09325	-0.88725	-0.871807	-0.589278	-0.26679
Car9	cluster3	-0.423188	1.20994	0.506483	1.24952	-0.353252	0.346006	-1.46802	-1.06749
Card14	cluster3	0.408174	0.961145	0.89259	0.947458	-1.27097	-0.620646	0.161612	-1.47936
Casp4	cluster3	-0.0858094	-0.0690826	1.60386	1.4783	-0.888866	-0.851181	-0.520206	-0.667018
Cbln1	cluster3	-0.616241	-0.553898	2.38864	0.135851	-0.433382	-0.452649	-0.0255857	-0.442737
Cbr3	cluster3	0.340132	0.811946	-0.359361	2.02474	-0.672745	-0.635939	-0.730283	-0.778486
Cbs	cluster3	-0.361341	-0.0851835	1.87566	-0.17295	-0.227602	0.971059	-0.599743	-1.3999
Cbx7	cluster3	0.81827	0.374439	1.12385	1.02944	-1.33701	-1.29499	-0.0850118	-0.628994
Ccdc148	cluster3	1.1286	-0.40445	0.783435	1.45549	-1.13386	-1.05752	-0.132165	-0.639525
Ccdc162	cluster3	0.256262	1.15902	0.874397	1.05734	-1.48241	-1.09945	-0.314089	-0.45107
Ccdc187	cluster3	0.549611	1.31575	0.65044	1.11515	-0.939847	-0.878193	-0.873066	-0.939847
Ccl6	cluster3	1.59442	-0.103567	1.551	-0.33659	-0.74395	-0.767508	-0.405707	-0.788093
Ccne2	cluster3	1.16185	0.44701	1.13076	0.742715	-1.22958	-1.20722	-0.294471	-0.751059
Cdca7	cluster3	0.851127	1.14086	0.922208	0.743834	-1.13435	-1.15419	-0.602295	-0.7672
Cdca7l	cluster3	0.808964	1.04568	0.828307	0.978565	-1.0994	-1.11196	-0.488596	-0.961565
Cdrt4os1	cluster3	0.846016	-0.59688	0.142351	1.84854	-0.993925	-1.22377	0.0383308	-0.060664
Cdx2	cluster3	0.257013	0.435901	1.04747	1.53056	-1.24113	-1.18499	-0.385924	-0.458899
Ceacam10	cluster3	0.538083	1.47128	1.43435	-0.400545	-0.687695	-0.72508	-0.825834	-0.804564
Ceacam20	cluster3	-0.356344	-0.381484	2.46038	-0.333806	-0.420283	-0.426084	-0.101861	-0.440514
Cenpm	cluster3	0.423076	0.656024	1.18818	1.23928	-1.17513	-1.17819	-0.509538	-0.643704
Cfap52	cluster3	1.50216	0.455528	0.687051	0.584687	-1.32098	-0.925791	0.073126	-1.05578
Chic1	cluster3	0.975656	-0.291288	-0.12335	1.89271	-0.96313	-1.11138	-0.44553	0.066313
Chil5	cluster3	-0.340743	-0.348539	2.43581	0.0680333	-0.441485	-0.48642	-0.442876	-0.443784
Chpt1	cluster3	1.42549	0.851381	0.910398	0.382779	-0.717167	-0.786704	-1.03514	-1.03103
Clca1	cluster3	1.39252	-0.697517	0.982156	-0.0658888	-1.27555	-1.18025	0.760465	0.0840641
Cldn14	cluster3	-0.364142	-0.397327	2.46938	-0.207873	-0.397327	-0.397327	-0.308054	-0.397327
Cldn15	cluster3	0.113612	1.04674	1.82194	0.200042	-0.791843	-0.793388	-0.790707	-0.80639
Clec2h	cluster3	-0.39464	-0.367159	2.44513	0.0255884	-0.430116	-0.426445	-0.42614	-0.426223
Cntnap1	cluster3	-0.451594	-0.471085	1.25636	0.931861	-1.23583	-1.20105	1.07122	0.100115
Coro2b	cluster3	1.55889	0.629978	1.27995	-0.65074	-0.951071	-0.788612	-0.580098	-0.498297
Cpa2	cluster3	0.466453	-0.221332	2.27988	-0.050692	-0.619773	-0.623008	-0.581057	-0.650473
Cracr2a	cluster3	0.151197	0.804358	1.10934	1.35963	-1.12563	-1.13336	-0.482363	-0.683168
Creg1	cluster3	0.718046	0.863958	0.0379286	0.340327	-1.16653	-1.13072	1.37776	-1.04076
Crym	cluster3	1.4344	0.571067	0.815723	0.724749	-0.959227	-0.504467	-0.837101	-1.24514
Cyp1a1	cluster3	-0.530639	0.0365906	1.82914	1.16065	-0.85414	-0.85414	-0.0366098	-0.750851
Cyp2d26	cluster3	-0.202838	0.956638	2.07643	-0.361536	-0.678917	-0.633817	-0.390044	-0.765918
Dach1	cluster3	0.62514	0.100048	0.152137	1.18436	-1.2071	-1.25278	-0.81764	1.21584
Depdc1b	cluster3	0.561175	0.769123	1.10256	1.18837	-1.10759	-1.09837	-0.583148	-0.832127
Deptor	cluster3	0.424535	1.0448	1.10241	0.974504	-1.18035	-1.13416	-0.365817	-0.865919
Dgkg	cluster3	-0.188468	0.690167	1.96234	0.49353	-0.918742	-0.921372	-0.363213	-0.754238
Dll4	cluster3	-0.042451	0.669578	0.423807	-0.541302	-1.19025	-1.081	1.86578	-0.104159
Dmrta2os	cluster3	0.0115361	-0.43451	-0.830186	1.83166	-0.444846	-0.550532	-0.835357	1.25224
Dnph1	cluster3	0.566775	0.805559	1.13264	0.893879	-1.28179	-1.29344	-0.0291808	-0.794441
Dtd1	cluster3	0.791611	1.3562	0.737039	0.636404	-1.18283	-1.18372	-0.33352	-0.821183
Egfl8	cluster3	1.44573	0.410697	0.519371	0.76919	-0.990819	-1.65723	-0.367153	-0.129785
Elovl6	cluster3	0.968022	0.901635	1.05277	0.677086	-1.26102	-1.16565	-0.433906	-0.738942
Eps8l3	cluster3	0.692164	0.832109	0.587616	0.725512	-1.58912	-1.46205	-0.261279	0.475053
Ern2	cluster3	-0.0798543	0.127617	2.03529	0.827195	-0.811373	-0.817599	-0.601556	-0.679719
Fam118a	cluster3	0.925938	1.23525	0.554156	0.641478	-1.2626	-1.40715	-0.553238	-0.133841
Fam13a	cluster3	0.364707	0.260399	0.523839	1.99577	-0.889387	-0.893757	-0.792408	-0.569164
Fam174b	cluster3	-0.429649	1.09266	1.89186	-0.22666	-0.847355	-0.532852	0.045472	-0.993472
Fam229b	cluster3	0.295232	0.31841	1.80558	-0.0453994	-1.16854	-1.05793	0.652167	-0.799524
Fbln1	cluster3	-0.222236	1.59379	1.02372	0.792346	-0.999519	-0.981517	-0.45449	-0.752096
Fbxl16	cluster3	0.694231	0.529851	1.86887	0.191032	-0.826984	-0.759166	-0.791528	-0.906304
Fcgbp	cluster3	0.616765	0.853932	1.07689	1.13229	-0.952965	-0.929524	-1.0736	-0.723788
Fer1l6	cluster3	-0.464625	0.182801	2.1629	0.568094	-0.552465	-0.300995	-0.998936	-0.596776
Fgd2	cluster3	0.807085	1.11297	0.645926	-0.74601	-1.42859	-1.28456	0.598778	0.294405
Fgfbp1	cluster3	0.685089	1.39572	1.0377	0.387206	-0.799482	-0.530096	-0.903777	-1.27236
Fgfr2	cluster3	1.2399	0.944326	1.29851	-0.36326	-1.01998	-1.04812	-0.350792	-0.700585
Foxc1	cluster3	-0.487029	-0.948821	1.90646	0.0637067	-0.794445	-0.712648	1.03944	-0.0666619
Foxred2	cluster3	0.669349	0.717672	0.310305	1.62597	-1.2021	-1.18783	-0.415255	-0.518099
Fzd4	cluster3	0.124221	1.43928	0.931861	0.677028	-0.545621	-0.0638488	-1.26996	-1.29296
Galnt5	cluster3	0.415067	0.393734	1.91423	0.559922	-0.809362	-0.831546	-0.831546	-0.810497
Galntl6	cluster3	-0.344777	-0.223789	2.23789	0.670465	-0.606309	-0.611773	-0.526367	-0.595342
Gas5	cluster3	0.833744	0.979576	1.09498	0.494099	-1.29926	-1.26833	-0.0589381	-0.775867
Gata6	cluster3	-1.88661	0.951685	0.00756253	1.24485	-0.764048	0.00172095	0.611376	-0.166534
Gcat	cluster3	0.620512	1.09139	1.20385	0.744485	-1.03264	-1.01568	-0.698155	-0.913759
Gdap1l1	cluster3	0.088985	1.28	1.80599	-0.415997	-0.726299	-0.726299	-0.580082	-0.726299
Gdf15	cluster3	0.811169	0.76229	1.24141	0.868999	-1.01969	-0.690207	-0.976771	-0.997201
Gfra3	cluster3	0.0746299	0.0785436	2.34862	-0.0828254	-0.619326	-0.619326	-0.560987	-0.619326
Ggt6	cluster3	0.173446	1.14597	1.34211	0.851739	-1.02381	-0.910644	-0.73387	-0.844941
Gipr	cluster3	0.36061	0.128041	-0.544916	2.30081	-0.564976	-0.534444	-0.607554	-0.537566
Gldnos	cluster3	-0.540595	-0.443464	2.34808	0.338233	-0.540595	-0.540595	-0.0804704	-0.540595
Glt1d1	cluster3	0.0413176	0.807761	0.979272	1.57065	-0.971356	-0.898116	-0.760844	-0.768683
Gm25432	cluster3	0.934752	1.35842	1.03478	0.104016	-0.855539	-1.05348	-0.446905	-1.07604
Gm26384	cluster3	0.128013	-0.533077	0.814706	1.99942	-0.576806	-0.88449	0.0128835	-0.960645
Gm26799	cluster3	0.420405	0.910114	1.08355	0.290729	-1.72372	-1.30515	0.229851	0.0942208
Gm4950	cluster3	0.0317294	-0.754395	1.3631	0.594636	-1.14678	-0.70372	1.36094	-0.745502
Gnao1	cluster3	0.620691	0.0929581	2.12159	-0.0310645	-0.66503	-0.72342	-0.446873	-0.968855
Gngt2	cluster3	1.08188	1.39489	0.473292	0.5834	-1.08252	-1.02697	-0.513122	-0.910846
Gphn	cluster3	0.652078	0.675416	0.299433	0.981661	-1.52012	-1.46399	0.707731	-0.332205
Gpr158	cluster3	-0.296721	-0.599953	0.668504	2.1365	-0.78564	-0.463504	-0.825149	0.165962
Grid2	cluster3	0.376803	1.33127	1.44973	0.254714	-0.835331	-0.788918	-0.894136	-0.894136
Gsta1	cluster3	-0.210986	1.06681	0.432858	1.79672	-0.730948	-0.6785	-0.800722	-0.87523
Gsta4	cluster3	0.639571	0.755545	0.577685	1.33535	-1.13388	-1.16184	0.108257	-1.12069
Gstm5	cluster3	1.12749	0.859018	0.844643	0.49852	-1.31706	-1.4586	-0.358536	-0.195475
Hepacam2	cluster3	0.255153	0.318215	2.14092	0.245195	-0.744682	-0.747436	-0.743323	-0.724041
Hgfac	cluster3	0.70088	0.298273	0.276361	1.58644	-1.48735	-1.02991	0.324808	-0.669498
Hist1h4i	cluster3	0.338924	-0.104182	1.82936	0.52883	-1.27359	-1.23162	0.18559	-0.273317
Hnf4g	cluster3	0.478352	1.30678	0.89649	0.938649	-0.83353	-0.719979	-0.911175	-1.15558
Hopx	cluster3	0.914235	1.38665	0.79165	0.434681	-1.07974	-1.10625	-0.409224	-0.932001
Hoxd8	cluster3	1.39919	-0.669966	-0.712341	1.67536	-0.296562	-0.876422	-0.63927	0.120007
Hpd	cluster3	0.202669	1.02545	1.73012	0.372864	-0.80593	-0.841725	-0.841725	-0.841725
Hsd17b14	cluster3	-0.275848	-0.31354	2.17086	0.651074	-0.827424	-0.822092	-0.00989858	-0.573136
Ica1	cluster3	0.148758	0.764746	1.1637	0.983576	-1.45635	-1.36791	0.0419254	-0.278447
Ifitm1	cluster3	0.709079	0.846475	0.908726	1.23497	-0.956189	-0.972697	-0.918413	-0.851954
Igkv6-32	cluster3	-0.357279	-0.454371	2.38411	0.273221	-0.498802	-0.544769	-0.259592	-0.542514
Igsf21	cluster3	0.275572	-0.249464	2.07517	-0.0190545	-0.927809	-0.95093	-0.721957	0.518473
Ihh	cluster3	0.543242	1.05834	1.69467	-0.380939	-0.39285	-0.399508	-1.07507	-1.04789
Immp2l	cluster3	0.712794	1.23025	0.360717	0.91932	-1.36151	-1.30341	0.104837	-0.662997
Inpp1	cluster3	-0.0703848	-0.476087	2.0637	0.858387	-0.909976	-0.871139	-0.229975	-0.364524
Insm1	cluster3	0.012806	0.427392	2.23666	0.0167034	-0.661939	-0.667277	-0.675782	-0.688567
Insrr	cluster3	-0.20984	0.248482	1.64066	1.36992	-0.772824	-0.772824	-0.730753	-0.772824
Jpx	cluster3	1.32876	0.976414	0.558246	0.540866	-1.32376	-1.19823	-0.218081	-0.664211
Kank1	cluster3	0.252535	-0.191006	1.53644	1.33423	-1.11786	-1.12309	-0.412976	-0.278276
Kcnb2	cluster3	0.460889	-0.251123	1.81424	-0.429679	-0.888214	-0.89756	1.00003	-0.808589
Kcnd1	cluster3	-0.466661	-0.697545	1.97195	-0.371993	-1.03322	-0.642321	0.72	0.51979
Kcnf1	cluster3	-0.426467	0.701175	1.74673	0.797004	-1.12734	-1.08755	-0.348705	-0.254845
Kcnh1	cluster3	1.63742	0.614719	0.883509	0.184494	-0.920334	-0.942853	-1.13406	-0.322902
Kcnh6	cluster3	0.58722	0.449565	1.49728	1.01972	-0.806894	-0.919331	-0.863029	-0.964531
Kcnip3	cluster3	1.01107	0.207291	1.94436	-0.367814	-0.819361	-0.819361	-0.515399	-0.640785
Kcnma1	cluster3	-0.0385443	-0.0178215	1.59296	1.30648	-1.09606	-1.16891	-0.386524	-0.191576
Kcnt1	cluster3	0.913251	0.169369	2.03236	-0.480653	-0.648956	-0.523221	-0.65389	-0.808262
Kif7	cluster3	1.57654	-0.228005	1.18051	0.67811	-0.912274	-0.843294	-0.6478	-0.803785
Klhl3	cluster3	0.0212603	0.460023	0.0810648	2.13867	-0.487354	-0.284272	-0.846723	-1.08267
Lgals4	cluster3	0.442576	0.519964	1.13818	1.15518	-1.21077	-1.00404	0.145738	-1.18683
Limch1	cluster3	-0.742406	-0.779952	1.88547	0.704843	-0.794455	-0.816398	0.685982	-0.143085
Lmo1	cluster3	-0.823752	-0.515007	2.02584	0.572982	-0.672822	-0.688725	0.638814	-0.537335
Lpin1	cluster3	0.0771609	0.409725	0.405011	1.68005	-1.37668	-1.34541	-0.172808	0.322955
Lrrn4	cluster3	0.953295	0.850313	1.40619	0.360619	-0.97104	-0.97104	-0.657294	-0.97104
Lyz2	cluster3	-0.241539	-0.223315	-0.388099	2.46732	-0.416385	-0.416385	-0.416385	-0.365211
Macrod2	cluster3	1.44367	-0.00654568	0.77673	0.530501	-1.39298	-1.41532	0.238705	-0.174769
Map3k12	cluster3	1.21098	0.433591	-0.318977	0.292406	-1.43553	-1.43435	0.267784	0.984098
Mapre2	cluster3	0.532088	1.13596	0.321276	1.33328	-1.32649	-1.07287	-0.138511	-0.784735
Marveld1	cluster3	-0.428102	0.221327	1.10641	1.73132	-1.23164	-0.964528	-0.264137	-0.170652
Mettl7a1	cluster3	0.682939	1.53161	0.520359	0.644866	-1.21296	-1.08785	-0.175903	-0.903067
Mettl7b	cluster3	1.83971	0.0750018	0.522217	0.819665	-0.895983	-0.84451	-0.756599	-0.759504
Mir703	cluster3	-0.382451	-0.288667	1.04668	1.94255	-0.94916	-0.884933	-0.0181672	-0.465853
Mixl1	cluster3	0.152112	-0.650912	1.5775	-0.555534	-0.653016	-0.745287	-0.655874	1.53101
Mob3b	cluster3	0.731293	0.920236	1.03113	0.918075	-1.15526	-1.19564	-0.335889	-0.913946
Mpc1	cluster3	0.433519	1.42211	1.06318	0.526128	-1.20485	-1.14828	-0.455685	-0.636126
Mpp3	cluster3	0.705886	0.74774	1.19071	1.03805	-1.03498	-1.03984	-0.76705	-0.840517
Mrc1	cluster3	-0.685437	-0.76378	2.02975	0.696725	-0.0974265	0.320073	-0.521163	-0.978745
Ms4a8a	cluster3	-0.539058	-0.514968	2.3109	0.433367	-0.611848	-0.611122	-0.0616746	-0.405601
Msx1	cluster3	-0.551652	-0.712056	0.658407	2.12996	-0.647749	-0.683833	-0.491866	0.298784
Muc13	cluster3	0.219043	1.46757	1.51777	-0.0528142	-0.809368	-0.804684	-0.708294	-0.829214
Muc2	cluster3	-0.284119	-0.425208	2.18232	0.815625	-0.585691	-0.584962	-0.542435	-0.575535
Myb	cluster3	0.986871	1.45258	0.901556	0.166049	-0.861767	-0.888966	-0.862882	-0.893445
Naip5	cluster3	1.20049	1.13813	0.634791	0.417002	-1.34419	-1.12854	-0.154592	-0.76309
Napepld	cluster3	1.52872	0.516542	0.476713	0.493013	-1.38495	-1.40819	-0.101064	-0.120784
Ndufaf4	cluster3	0.764376	0.70656	1.25357	0.472675	-1.41345	-1.33288	0.124996	-0.575859
Neurl1b	cluster3	0.361534	0.582323	1.15467	1.42727	-1.01299	-0.975305	-0.752618	-0.784879
Neurod1	cluster3	0.873507	1.03864	1.54389	-0.143381	-0.852308	-0.823709	-0.748092	-0.888543
Neurod2	cluster3	-0.192198	1.09504	1.99845	-0.336794	-0.697133	-0.697133	-0.583936	-0.586295
Neurog3	cluster3	0.249552	0.552888	2.1617	-0.191157	-0.697176	-0.697176	-0.681455	-0.697176
Nfix	cluster3	0.235988	0.795162	1.25964	1.08261	-1.18672	-1.22821	-0.181617	-0.776856
Nhlh1	cluster3	-0.0198204	-0.482742	2.1757	0.317243	-0.113429	-0.0626506	-1.27431	-0.539986
Nkx2-2	cluster3	0.196674	0.890933	2.01188	-0.221369	-0.719529	-0.719529	-0.719529	-0.719529
Nlrp9b	cluster3	-0.27468	-0.367747	2.46819	-0.331478	-0.416238	-0.410752	-0.226679	-0.440612
Nod1	cluster3	0.0427249	0.186986	1.44337	1.52303	-0.799588	-0.811682	-0.736535	-0.848305
Noxa1	cluster3	0.0238466	-0.095418	1.44447	1.58216	-0.956919	-0.97566	-0.439618	-0.582863
Nptx2	cluster3	0.253036	-0.519187	0.667601	2.05934	-0.51048	-0.117032	-1.02874	-0.804536
Nqo1	cluster3	0.473069	1.3289	-0.262779	1.58196	-0.754514	-0.752214	-0.794706	-0.81971
Nwd1	cluster3	0.321922	1.121	1.85434	-0.594779	-0.600046	-0.619697	-0.696184	-0.786547
Nxph1	cluster3	0.315291	0.607787	2.08866	-0.801192	-0.801192	-0.801192	-0.13374	-0.474421
Obscn	cluster3	0.394104	0.296947	2.1319	0.135665	-0.767651	-0.683837	-0.768657	-0.738472
Oit1	cluster3	0.0777054	0.467441	2.25562	-0.260421	-0.59408	-0.616205	-0.628759	-0.701305
Olfr1318	cluster3	-0.217278	0.268818	-0.737739	1.78304	-0.753407	-1.17361	-0.243496	1.07366
Orc1	cluster3	0.615291	0.460752	1.34086	0.823344	-1.32959	-1.32902	0.048363	-0.629992
Pacsin1	cluster3	0.910645	0.801937	1.70539	-0.540843	-0.431451	-0.504073	-0.999262	-0.942339
Pax4	cluster3	0.363779	0.163295	2.24748	-0.120922	-0.558083	-0.698515	-0.698515	-0.698515
Pax8	cluster3	0.976047	1.00829	0.873633	0.862078	-0.961558	-0.9659	-0.72308	-1.06951
Pck1	cluster3	-0.385395	-0.310112	2.47112	-0.23403	-0.385395	-0.385395	-0.385395	-0.385395
Pcsk1	cluster3	1.0944	0.834897	1.5962	-0.469999	-0.727847	-0.75899	-0.77178	-0.796878
Peg10	cluster3	-0.359066	-0.416636	2.44051	0.0510999	-0.443111	-0.444726	-0.38418	-0.443895
Pfn2	cluster3	0.318802	-0.0180605	1.19424	-0.27544	-1.24198	-1.40553	1.36912	0.0588567
Phf19	cluster3	0.29414	1.1218	1.07475	1.06556	-1.09572	-1.0829	-0.543362	-0.834275
Phgdh	cluster3	0.678645	0.999792	1.19698	0.668217	-1.18981	-1.11574	-0.277246	-0.960829
Pir	cluster3	-0.209702	1.14672	-0.668338	1.60324	-0.962861	-1.03214	0.620128	-0.497036
Pitx2	cluster3	-0.424932	0.546655	-0.993651	1.9598	-0.478022	-0.243026	-1.00121	0.63438
Piwil4	cluster3	-0.213291	0.70994	1.85814	0.758206	-0.781453	-0.775266	-0.789292	-0.766979
Pkdcc	cluster3	0.816369	1.25757	0.397769	1.14349	-1.00217	-0.933775	-0.834584	-0.844669
Pla2g10	cluster3	-0.454221	-0.461247	2.3827	0.320978	-0.454745	-0.461247	-0.417142	-0.455078
Pla2g10os	cluster3	-0.476589	-0.396981	2.38078	0.323722	-0.476589	-0.476589	-0.401166	-0.476589
Plagl1	cluster3	0.969291	-0.617488	-0.343461	2.05335	-0.479188	-0.647131	-0.827622	-0.107752
Plce1	cluster3	-0.0642363	0.918595	1.68059	-1.11572	-0.993112	-0.910523	0.516228	-0.0318234
Plcxd3	cluster3	-0.127713	-0.163258	2.21667	0.0507488	-0.791916	-0.791916	0.399299	-0.791916
Plekhg4	cluster3	0.260236	1.60643	1.03913	0.499089	-0.860564	-0.750283	-0.662466	-1.13157
Pnmal1	cluster3	-0.0692826	0.889097	2.08954	-0.240508	-0.667211	-0.667211	-0.667211	-0.667211
Pnmal2	cluster3	1.39644	0.920847	0.216883	1.00108	-0.930808	-0.934405	-0.931865	-0.738174
Ppp1r1b	cluster3	0.919934	0.76044	0.622651	1.13325	-1.31921	-1.33627	-0.581124	-0.199665
Psd4	cluster3	0.140438	0.571153	1.27515	1.17925	-1.35141	-1.24675	-0.065396	-0.502436
Ptprn2	cluster3	0.726164	1.26746	1.5111	-0.392616	-0.736479	-0.749165	-0.779099	-0.847363
Ptpru	cluster3	0.580148	0.973172	1.62235	-0.145973	-0.0642462	-0.778698	-1.2689	-0.917844
Pvt1	cluster3	0.663891	0.904536	0.331873	0.790726	-1.4444	-1.65707	0.416483	-0.00603628
Pxylp1	cluster3	0.267759	0.353763	2.04742	-0.330103	-0.834052	-0.813518	0.327382	-1.01865
R3hdml	cluster3	-1.16666	0.193639	1.40728	0.448072	-1.16092	-0.799596	1.19174	-0.11356
RP23-101H1.17	cluster3	0.732877	1.42372	0.555032	0.906356	-1.03366	-0.935881	-0.865335	-0.7831
RP23-125F10.5	cluster3	-0.415143	-0.377272	0.141856	2.42049	-0.515109	-0.519807	-0.386863	-0.348156
RP23-132J21.5	cluster3	1.63266	0.377429	0.219585	1.13381	-0.744962	-0.764161	-0.927179	-0.927179
RP23-136G1.3	cluster3	0.258382	0.353533	1.97334	0.58867	-0.898956	-0.901677	-0.644523	-0.728767
RP23-142A12.4	cluster3	0.290154	-0.490406	0.852918	1.78196	0.0712638	-1.26214	-0.17414	-1.06961
RP23-142E18.2	cluster3	-0.296993	-0.0617597	2.45347	-0.399119	-0.452332	-0.455202	-0.335586	-0.452479
RP23-149A5.4	cluster3	-0.811875	-0.661849	1.43275	1.3815	-0.838547	-1.02136	0.43331	0.0860668
RP23-153F8.13	cluster3	0.83572	1.64829	0.65377	0.324669	-0.979954	-0.938706	-0.674993	-0.868793
RP23-161B9.5	cluster3	0.327032	0.534939	1.22557	1.3003	-1.20285	-0.98617	-0.227858	-0.970973
RP23-162P18.4	cluster3	0.707828	-0.281218	1.45473	1.10299	-1.13087	-1.27152	-0.396068	-0.185876
RP23-162P5.1	cluster3	0.691549	0.684477	1.36762	0.838148	-1.07986	-1.09457	-0.452835	-0.954532
RP23-16H24.2	cluster3	-0.317544	-0.863635	1.50488	-0.111378	-1.29751	-0.707662	1.1023	0.690551
RP23-174O6.7	cluster3	0.538987	-1.4169	0.620423	1.71169	0.159958	-1.11076	-0.2291	-0.274298
RP23-182N12.4	cluster3	0.138631	1.14497	1.84192	-0.116488	-0.752259	-0.752259	-0.752259	-0.752259
RP23-195K8.8	cluster3	0.307591	0.995045	0.731512	1.4745	-1.00816	-0.56899	-0.981925	-0.949577
RP23-207H18.3	cluster3	0.75488	0.961798	0.699821	0.916238	-1.42231	-1.42675	-0.229351	-0.254328
RP23-209M8.7	cluster3	0.95236	0.473459	0.427594	0.934609	-1.516	-1.57103	0.122695	0.176309
RP23-209M8.8	cluster3	0.677086	0.698879	0.726072	0.768248	-1.55595	-1.56312	0.266642	-0.0178579
RP23-224M8.5	cluster3	1.30975	0.0917792	1.13591	0.869914	-0.938199	-1.11639	-0.370117	-0.982636
RP23-242N11.2	cluster3	-0.427611	-0.433259	2.33511	0.471052	-0.533149	-0.533149	-0.438511	-0.440483
RP23-242N11.8	cluster3	-0.251192	-0.605096	2.07428	1.01127	-0.539597	-0.605096	-0.541625	-0.542948
RP23-246A19.5	cluster3	1.38641	0.591206	0.0872675	1.19771	-1.14416	-1.2661	-0.499886	-0.352448
RP23-264D16.1	cluster3	-0.306049	0.1877	1.82221	1.16155	-0.800717	-0.792418	-0.388125	-0.884154
RP23-264F8.3	cluster3	1.03987	1.43456	0.459264	0.456604	-1.11473	-1.24551	-0.273313	-0.756755
RP23-274C16.3	cluster3	0.141858	1.15182	0.56936	1.50521	-0.553146	-1.0649	-1.08931	-0.66089
RP23-278C10.11	cluster3	0.161909	-0.44733	1.5232	1.34469	-0.0412587	-0.827094	-0.361839	-1.35227
RP23-28E6.5	cluster3	0.514672	-0.735731	0.650889	1.5659	-0.00789015	-1.33096	0.487301	-1.14418
RP23-30A13.2	cluster3	0.164669	0.0177265	2.21073	0.335594	-0.790282	-0.797768	-0.395593	-0.745078
RP23-313F7.4	cluster3	1.06435	0.662521	0.061255	0.0438525	-1.63648	-1.23553	-0.0618527	1.10188
RP23-316L10.2	cluster3	0.68697	1.12033	1.04982	0.680712	-1.29218	-1.21869	-0.401301	-0.625671
RP23-317M11.9	cluster3	-0.754425	-0.46376	0.904041	1.88333	0.299995	-0.80737	-0.00840638	-1.0534
RP23-31I2.4	cluster3	0.574033	0.0926801	0.285761	1.99684	-1.15107	-0.886288	-0.273531	-0.638425
RP23-323H18.3	cluster3	0.286615	0.0806258	1.55663	1.2203	-0.759853	-1.24711	-0.237078	-0.900132
RP23-324E2.11	cluster3	0.169767	0.188058	1.66742	1.09469	-1.08053	-1.03385	-0.174741	-0.830809
RP23-326P8.1	cluster3	0.635429	-0.03291	-2.38518e-05	0.230446	-1.3249	-1.39161	1.67534	0.208232
RP23-32L21.4	cluster3	-0.745456	-0.918194	1.54859	1.2934	-0.844976	-0.823287	0.340899	0.149027
RP23-33N15.2	cluster3	1.83778	0.513182	0.916569	-0.169601	-0.990983	-0.736787	-0.5694	-0.800763
RP23-342E4.3	cluster3	0.724919	0.00352192	1.16242	1.42331	-0.323441	-0.910399	-1.03257	-1.04776
RP23-360N5.4	cluster3	-0.502323	0.0652965	1.08473	1.5175	-1.3328	-1.18835	0.100234	0.255709
RP23-362B7.1	cluster3	-0.39961	-0.0313882	2.10334	0.856536	-0.76133	-0.720807	-0.391788	-0.654951
RP23-386C23.1	cluster3	1.21082	-0.380941	0.00360167	0.0470001	-1.39629	-0.954521	1.58513	-0.114807
RP23-386K4.1	cluster3	0.43148	0.455901	1.10762	0.875911	-1.4619	-1.45365	0.446987	-0.402343
RP23-392D9.1	cluster3	0.829522	0.221871	0.799578	1.60096	-0.924446	-1.05698	-0.674892	-0.795609
RP23-392G15.3	cluster3	0.393823	0.46095	0.401728	1.94466	-0.865201	-0.573157	-0.710374	-1.05243
RP23-3M10.7	cluster3	1.0163	-0.312028	0.436335	0.876979	-1.41468	-1.49478	0.0738812	0.817999
RP23-407K8.4	cluster3	-0.0740082	-0.305604	1.7049	0.0402482	-1.32706	-1.17231	0.894526	0.239302
RP23-435E16.3	cluster3	0.919649	1.01609	1.08842	0.542578	-1.18534	-1.25209	-0.437548	-0.69176
RP23-449M10.4	cluster3	-0.396769	-0.571442	1.20281	1.95358	-0.574941	-0.453844	-0.431015	-0.72837
RP23-464D14.7	cluster3	0.672134	-0.70132	0.523708	1.98036	-0.558231	-1.10141	-0.367222	-0.448023
RP23-464J2.2	cluster3	0.54442	1.59374	0.859799	0.524982	-0.998444	-0.720105	-0.850246	-0.954143
RP23-466I14.2	cluster3	-0.190478	-0.10615	2.45018	-0.423095	-0.468905	-0.477767	-0.306021	-0.477767
RP23-46P4.7	cluster3	0.610232	0.878401	0.990508	-0.765499	-1.22939	-1.22947	1.07555	-0.330335
RP23-4H17.1	cluster3	0.0838818	-0.0845519	0.755185	0.596781	-1.44543	-1.54353	1.17	0.467664
RP23-65G6.4	cluster3	1.85106	0.219105	1.00911	0.074966	-0.823091	-0.823091	-0.823091	-0.684973
RP23-67E6.5	cluster3	-0.115412	-0.063178	1.3358	1.20167	-1.2926	-1.41141	0.298797	0.0463277
RP23-76P22.2	cluster3	-0.758713	-0.758713	2.05138	0.936514	-0.346546	-0.205604	-0.159607	-0.758713
RP23-83N10.1	cluster3	-0.479331	-0.503035	2.21192	0.782592	-0.503035	-0.503035	-0.503035	-0.503035
RP23-91M6.2	cluster3	1.03681	0.545493	0.608989	1.39272	-0.645532	-1.07252	-1.00011	-0.865846
RP24-120B18.2	cluster3	-0.823934	-1.00424	1.62094	0.71141	-0.837389	-0.854969	0.450935	0.737245
RP24-155C13.1	cluster3	1.13034	0.731089	0.526473	0.343252	-1.51299	-1.41527	0.58912	-0.392019
RP24-160H16.10	cluster3	-0.0680988	1.50544	0.132162	1.50543	-0.665841	-0.593169	-0.883272	-0.932656
RP24-171A4.2	cluster3	-0.3732	0.39876	2.11871	0.54455	-0.704366	-0.402714	-0.850083	-0.731652
RP24-174M12.2	cluster3	1.5764	0.28807	0.984205	0.455716	-0.66273	-1.41983	-0.44648	-0.77535
RP24-175N4.1	cluster3	-0.58914	0.273011	0.010406	1.78552	-1.1119	-0.980814	-0.402071	1.01499
RP24-177J9.4	cluster3	0.158706	-0.228432	1.58706	0.577108	-1.44288	-1.20028	0.720289	-0.171563
RP24-216B14.2	cluster3	0.951998	1.06087	-0.0918678	1.21775	-1.36434	-1.20491	-0.257421	-0.312081
RP24-218K1.3	cluster3	-0.42515	-0.525307	1.96849	1.19392	-0.615289	-0.536583	-0.444786	-0.615289
RP24-223N5.1	cluster3	-0.278522	-0.301872	1.685	1.49934	-0.714836	-0.714836	-0.714836	-0.459436
RP24-236E2.1	cluster3	0.0399608	0.725587	1.0921	0.466447	0.921039	-0.410498	-1.53411	-1.30052
RP24-238B3.4	cluster3	1.04375	0.957933	0.739966	0.918104	-1.20659	-1.09457	-0.566086	-0.792504
RP24-257F22.3	cluster3	-0.152842	-0.350573	1.74974	-0.0781771	-1.24311	-1.19397	0.705328	0.563604
RP24-263A16.1	cluster3	0.917794	0.374133	0.776131	1.02984	-1.28284	-1.57351	0.198552	-0.440108
RP24-267I24.2	cluster3	0.474261	-0.960708	0.588863	-0.0745696	-0.806768	-1.21312	0.161407	1.83063
RP24-277E17.1	cluster3	-0.525615	-0.240328	1.91789	0.938421	-1.01483	-1.02856	0.0716684	-0.118649
RP24-310D17.9	cluster3	0.837472	-0.115975	0.515783	0.348048	-1.42931	-1.56552	1.15801	0.251487
RP24-317M4.1	cluster3	1.69088	0.634008	0.335685	0.646548	-0.956779	-1.03781	-0.235326	-1.07721
RP24-325G24.1	cluster3	-0.687618	-0.432571	1.21197	1.36768	0.730249	-1.15112	0.0297722	-1.06837
RP24-328P2.5	cluster3	1.21495	1.24256	0.73075	0.348242	-0.787892	-0.615901	-0.907637	-1.22506
RP24-338G10.2	cluster3	-0.185195	-0.372039	0.97994	0.16029	-0.929122	-0.922022	1.92323	-0.655077
RP24-351P7.8	cluster3	-0.519835	-0.525874	2.21516	0.763192	-0.423829	-0.445835	-0.430297	-0.632681
RP24-364K9.3	cluster3	0.100545	-0.47554	0.571577	-0.0620165	-1.31309	-0.962268	1.93398	0.206807
RP24-365I5.1	cluster3	0.657424	-0.166869	1.56955	1.11376	-0.781475	-1.15436	-0.367647	-0.870383
RP24-375H14.1	cluster3	0.537757	0.12991	0.42884	2.00589	-0.923055	-0.903692	-0.683226	-0.592422
RP24-386D3.4	cluster3	0.946167	0.327392	1.63063	-0.0141011	-0.466678	-1.08394	0.0543538	-1.39383
RP24-388D8.6	cluster3	-0.313846	-0.399498	2.46868	-0.195752	-0.399498	-0.399498	-0.361095	-0.399498
RP24-421H8.1	cluster3	0.0544021	1.52976	0.438601	0.0245428	-1.41434	-1.45702	0.388619	0.435434
RP24-421K17.1	cluster3	0.20794	-0.734933	1.83821	0.517387	0.24704	-1.61279	-0.213077	-0.249775
RP24-448C16.7	cluster3	1.0535	0.542014	0.121449	1.64112	-0.962874	-0.97465	-0.744044	-0.676513
RP24-454N4.2	cluster3	0.788333	0.352823	0.559266	1.01313	-1.56857	-1.47407	0.501732	-0.172652
RP24-544H3.2	cluster3	1.27714	0.742081	1.446	-0.18308	-0.833725	-0.833725	-0.807065	-0.807621
RP24-544N15.3	cluster3	-0.417576	0.0124916	1.87917	1.21253	-0.696898	-0.706833	-0.730275	-0.55261
RP24-73K7.1	cluster3	-0.174496	0.0332314	-0.207813	-0.229502	-0.784056	-1.07416	2.2516	0.185195
RP24-83P8.5	cluster3	0.649455	-0.10134	1.15303	0.997589	-1.18871	-1.18871	0.665659	-0.986965
Rad51b	cluster3	0.460735	1.34359	1.27577	0.404357	-1.05265	-1.0026	-0.546043	-0.883153
Rapgef3os2	cluster3	-0.248729	0.081227	0.509619	1.8268	-1.26374	-1.26374	0.374591	-0.0160362
Reg4	cluster3	0.298091	1.25436	0.855772	1.17857	-0.891852	-0.895705	-0.902063	-0.897179
Rfx6	cluster3	0.815431	1.21913	1.46933	-0.278183	-0.74754	-0.76234	-0.842633	-0.873196
Rgcc	cluster3	0.437976	1.56398	0.95905	0.189166	-1.1136	-1.12251	0.0372967	-0.951353
Rgs11	cluster3	0.0863457	0.478828	0.218526	1.44399	-1.59078	-1.35566	0.402401	0.316346
Rhox5	cluster3	-0.249549	-0.57842	2.32795	-0.246527	-0.578583	-0.593415	0.42447	-0.505925
Rimbp2	cluster3	0.518759	0.654732	1.54687	0.815123	-0.705558	-0.751924	-0.932396	-1.14561
Rnase1	cluster3	-0.171061	0.435245	0.355394	-0.408075	-1.31922	-1.31978	1.3869	1.04059
Rnase4	cluster3	-0.0650487	-0.0876173	1.52087	1.26872	-1.16632	-1.29579	-0.0140716	-0.160748
Rnf32	cluster3	1.02343	1.49042	0.381421	0.640264	-0.974314	-1.00436	-0.724213	-0.832645
Rpl39-ps	cluster3	0.442653	0.853467	1.02654	1.12997	-1.22868	-1.25327	-0.174197	-0.796482
Rpl7a-ps5	cluster3	0.337342	0.0427644	1.06053	1.47617	-1.26348	-1.23481	0.221952	-0.640469
Rps13-ps2	cluster3	0.151177	0.257	1.56049	1.00282	-1.27928	-1.23917	0.0862228	-0.539255
Rps24-ps2	cluster3	0.371813	-0.18471	1.14295	1.69836	-0.954657	-0.972887	-0.256294	-0.844577
Rundc3b	cluster3	0.535509	1.07003	0.722817	1.24137	-1.16779	-1.17121	-0.537885	-0.692843
Satb2	cluster3	-0.751157	-0.726119	1.98031	0.656295	-0.773492	-0.755253	0.584235	-0.214817
Scand1	cluster3	1.64494	-0.177229	0.591694	0.570345	-1.33015	-1.15957	0.411463	-0.551498
Scg2	cluster3	0.0608771	0.327281	2.31052	-0.303662	-0.61614	-0.596782	-0.481447	-0.700646
Sema3g	cluster3	-0.142202	1.53281	1.41827	0.339544	-0.698914	-0.716568	-0.86647	-0.86647
Sgk2	cluster3	-0.14998	-0.358809	2.24563	0.258405	-0.89064	-0.582815	0.22393	-0.745718
Sgpp1	cluster3	0.509382	0.680565	1.51023	0.769081	-1.14654	-1.13771	-0.375705	-0.809297
Sgpp2	cluster3	1.06902	0.730491	0.813989	0.992884	-1.19095	-1.13774	-0.36857	-0.909128
Shisa7	cluster3	0.733956	1.42073	0.795587	0.638472	-1.07588	-1.0723	-0.551045	-0.889514
Shmt1	cluster3	0.922552	1.2314	0.718437	0.80422	-1.03738	-1.06307	-0.685083	-0.891072
Slc10a5	cluster3	0.362648	1.03636	1.36149	0.831024	-0.882506	-0.980139	-0.774488	-0.95439
Slc25a35	cluster3	0.764574	1.08317	0.71045	1.09371	-1.12711	-1.14986	-0.728953	-0.645978
Slc35d3	cluster3	1.11633	1.19226	0.770976	0.577098	-0.994613	-0.699614	-0.998156	-0.964282
Slc38a11	cluster3	0.376511	-0.210051	2.32533	-0.207251	-0.393541	-0.583377	-0.5706	-0.737023
Slit1	cluster3	0.430602	-0.277847	2.2377	-0.378868	-0.653211	-1.05295	-0.105238	-0.200187
Smim10l2a	cluster3	-0.287774	-0.486253	1.86848	1.29249	-0.690427	-0.72175	-0.335211	-0.639552
Smim6	cluster3	0.255889	0.298912	1.60922	0.892012	-1.21093	-1.21994	0.0810535	-0.706212
Snap25	cluster3	0.963912	1.03301	1.29858	0.251776	-0.760249	-0.74508	-1.15549	-0.886458
Sncb	cluster3	-0.352709	-0.371146	-0.0929655	2.45478	-0.468902	-0.458214	-0.457325	-0.253522
Snhg1	cluster3	0.611418	0.723753	1.3591	0.705335	-1.30971	-1.24677	-0.164177	-0.678936
Snhg14	cluster3	-0.0778598	-0.164122	1.70229	0.519596	-1.33313	-1.12812	0.803476	-0.322123
Snhg4	cluster3	1.06068	1.03975	0.943031	0.0507253	-1.33021	-1.29629	0.180168	-0.647856
Snhg7os	cluster3	0.410301	0.0261975	1.5729	0.952419	-1.39531	-1.08699	0.0815054	-0.561023
Snord49a	cluster3	1.19563	0.767374	0.936383	-0.0443845	-1.50886	-1.29079	0.25383	-0.309183
Snord53	cluster3	0.0699967	1.03217	0.876864	0.239409	-1.67251	-1.3107	0.766999	-0.00223052
Sod3	cluster3	0.621436	-0.208491	1.75369	-0.414569	-0.845465	-0.786077	0.935498	-1.05602
Sox12	cluster3	0.45185	0.997051	1.34637	0.45146	-1.3109	-1.30473	-0.0280926	-0.603014
Spats2l	cluster3	-0.465849	-0.34411	1.10401	2.018	-0.594846	-0.580395	-0.433188	-0.703616
Spdef	cluster3	0.3042	1.20473	1.65411	0.11939	-0.782058	-0.7524	-0.885959	-0.862023
Sptssa	cluster3	0.787463	1.1181	0.214822	0.386604	-1.47789	-1.46988	-0.275741	0.716522
Sstr3	cluster3	0.512879	0.469638	1.82076	0.525932	-0.813656	-1.00575	-0.51898	-0.990819
Sult1c2	cluster3	0.651356	0.964549	1.71536	-0.0459335	-0.835648	-0.778389	-0.835648	-0.835648
Sv2c	cluster3	0.208165	-0.514288	0.167886	1.6331	1.10303	-0.27121	-1.16334	-1.16334
Sval1	cluster3	-0.313596	-0.347421	2.47369	-0.301434	-0.377809	-0.377809	-0.377809	-0.377809
Syt13	cluster3	0.959647	0.956669	1.60122	-0.395351	-0.727231	-0.820959	-0.819261	-0.754734
Syt16	cluster3	0.784426	1.15405	0.635444	0.743317	-0.462528	-0.0872036	-1.233	-1.5345
Syt7	cluster3	-0.68744	-0.655423	1.91755	1.09714	-0.835828	-0.712063	-0.0182902	-0.105647
Tbx1	cluster3	0.649446	-0.584196	0.0207153	1.7665	-0.818706	-1.01405	-0.851645	0.831933
Tcea2	cluster3	1.11566	0.582296	1.23657	0.0489545	-1.34168	-1.20852	0.29826	-0.731547
Tcea3	cluster3	0.70177	1.15419	1.61135	-0.344241	-0.776243	-0.787638	-0.674787	-0.884397
Tex9	cluster3	1.16742	0.578178	0.969531	0.752719	-1.25847	-1.28061	-0.198642	-0.730132
Tfap4	cluster3	0.985532	1.06286	0.752665	0.893665	-1.09817	-1.05934	-0.658535	-0.878677
Tfcp2l1	cluster3	-0.481244	-0.449963	1.54452	1.66074	-0.500397	-0.305351	-0.753609	-0.714692
Tff3	cluster3	0.680287	1.4139	1.12313	0.338867	-0.881906	-0.880039	-0.896574	-0.897659
Thrb	cluster3	-0.324873	0.101069	2.19992	0.608342	-0.67611	-0.664545	-0.655453	-0.588349
Thumpd2	cluster3	0.909705	1.07828	0.63254	0.353061	-1.45818	-1.52436	-0.127834	0.136787
Tiam1	cluster3	0.386807	0.619711	0.868916	1.56209	-1.12907	-1.15245	-0.570947	-0.58505
Tm4sf20	cluster3	0.724984	1.49731	1.03414	0.237341	-0.946585	-0.942145	-0.670395	-0.934656
Tmem108	cluster3	0.688759	0.933354	-0.0434527	1.7129	-0.792375	-0.766451	-0.898476	-0.834257
Tmem182	cluster3	-0.327457	0.562251	1.85072	0.932554	-0.771934	-0.801945	-0.720996	-0.723189
Tmem236	cluster3	1.4925	-0.381718	1.66382	-0.0750773	-0.68857	-0.635871	-0.567356	-0.807732
Tmem238	cluster3	1.6768	-0.00128806	0.788603	0.6394	-1.18426	-0.984717	-0.0496472	-0.884884
Tmem266	cluster3	-0.52585	0.0914867	1.38812	-0.32526	-1.07516	-1.08764	1.53085	0.00344001
Tmem54	cluster3	0.860242	1.17267	0.911391	0.751765	-0.957135	-0.87237	-0.746343	-1.12022
Tmem63c	cluster3	0.221721	0.66243	1.7524	0.0415072	-0.368298	-0.697749	-1.6771	0.0650932
Tmem8	cluster3	0.727306	1.5092	0.972127	0.311692	-0.924043	-0.861022	-0.708952	-1.02631
Tmprss4	cluster3	1.0713	1.06327	0.628808	0.801284	-1.15907	-1.14471	-0.287235	-0.97365
Tox3	cluster3	0.709867	1.12975	1.16763	0.437439	-1.20294	-1.29571	-0.687046	-0.258998
Tpsg1	cluster3	0.03877	0.738067	2.05408	0.144	-0.74775	-0.729264	-0.771172	-0.726725
Trim2	cluster3	1.16522	0.223359	0.698526	1.16588	-1.34038	-1.33446	-0.27126	-0.30688
Trim31	cluster3	0.271275	0.443545	2.02003	0.367047	-0.871129	-0.886365	-0.490213	-0.854185
Triqk	cluster3	-0.917375	-0.616655	1.97685	0.0427407	-0.794572	-0.792126	0.591386	0.50975
Tsen2	cluster3	0.766564	0.906288	0.760786	1.14394	-1.24188	-1.25046	-0.476149	-0.609102
Tspan12	cluster3	0.659631	0.0543518	0.530514	1.39118	-1.50384	-1.42663	0.0983043	0.196497
Tspan5	cluster3	-0.0903438	0.546302	0.119594	0.944146	-1.38102	-1.3737	-0.166955	1.40198
Ttc39a	cluster3	0.335815	0.469457	1.19519	0.943323	-1.33635	-1.42148	0.419254	-0.605209
Ttc39aos1	cluster3	1.02599	0.591698	1.05686	0.851922	-1.26137	-1.21147	-0.261541	-0.792086
Ubxn11	cluster3	1.22851	1.31954	0.169159	0.713375	-1.01638	-1.09415	-0.895184	-0.424869
Unc5a	cluster3	0.638072	1.33165	1.46235	-0.188465	-0.869599	-0.790468	-0.718436	-0.865102
Upk1b	cluster3	-0.399533	-0.298307	1.15436	1.98109	-0.653291	-0.629901	-0.623164	-0.531251
Vipr1	cluster3	1.50692	0.599586	1.0287	0.267043	-0.90506	-1.12961	-0.359875	-1.00771
Vldlr	cluster3	0.53514	0.486077	1.11544	1.06137	-1.52361	-1.29133	-0.0426116	-0.340477
Vstm5	cluster3	0.912215	1.12132	0.0780965	1.35198	-0.945618	-0.627737	-0.974771	-0.915489
Vwa5b2	cluster3	0.927572	1.02444	1.58673	-0.496769	-0.676539	-0.780723	-0.755444	-0.829273
Wee1	cluster3	1.02226	1.14922	0.566139	0.752737	-0.359651	-0.567415	-1.35447	-1.20883
Wfdc2	cluster3	-0.487285	-0.851925	1.81882	0.35685	-0.791098	-0.849834	1.08402	-0.279556
Wnk4	cluster3	1.10192	1.31215	0.602122	0.369588	-1.18669	-1.26585	-0.222882	-0.710362
Xylb	cluster3	0.785635	1.58865	0.845384	0.229724	-1.0017	-0.978714	-0.574321	-0.894655
Zranb3	cluster3	0.0141789	-0.00140795	1.26627	0.496136	-1.08328	-1.14775	1.35829	-0.902449
mt-Rnr1	cluster3	0.813289	1.54519	0.70407	0.0775431	-1.22387	-1.13549	0.032283	-0.813019
mt-Rnr2	cluster3	-0.105644	1.30074	1.01425	0.165213	-1.33506	-1.25682	0.762617	-0.545288
mt-Tc	cluster3	0.351243	0.843364	0.869474	0.00114251	-1.49042	-1.37559	1.09866	-0.297874
mt-Tn	cluster3	-0.0283196	0.395364	1.6158	0.771413	-1.4128	-1.18813	0.253182	-0.406508
mt-Tp	cluster3	0.566698	1.23074	0.921214	-0.358853	-1.38923	-1.35384	0.610216	-0.226943
AC115920.6	cluster4	-0.545817	-0.542625	2.06231	-0.170893	-0.625301	-0.62611	1.01217	-0.563737
AC116764.2	cluster4	-0.156081	-0.235107	1.95054	0.474866	-0.26627	0.20101	-1.63277	-0.336182
AC123856.2	cluster4	-0.21532	-0.139167	0.856956	2.10555	-0.776164	-0.776164	-0.574995	-0.480698
AC149085.3	cluster4	-0.160474	-0.311322	0.198034	2.03888	-1.38053	-0.796201	0.0376426	0.373966
AC163442.1	cluster4	-0.161863	-0.349627	1.96697	1.0586	-0.951703	-0.77147	-0.550841	-0.240064
AC166328.1	cluster4	-0.0630558	-0.160442	2.39243	-0.018848	-0.656351	-0.632804	-0.281534	-0.579396
AC166332.1	cluster4	0.569438	-0.0537008	1.334	1.34768	-1.09939	-0.572226	-0.328786	-1.19702
Acadl	cluster4	-0.757606	-0.717798	1.47354	1.15163	-0.894463	-0.683175	0.940186	-0.512318
Adam18	cluster4	-0.356705	0.0164526	1.64424	1.489	-0.713997	-0.713997	-0.701181	-0.663803
Adig	cluster4	-0.520118	0.00136884	1.77474	1.33259	-0.881421	-0.754223	-0.522019	-0.430925
Adora2a	cluster4	-0.362983	1.5868	1.39168	-0.586145	-0.168733	0.148044	-1.03745	-0.971214
Akr1c18	cluster4	-0.409006	-0.433057	2.44811	-0.215721	-0.454664	-0.435765	-0.0452367	-0.454664
Aldh3b2	cluster4	-0.00921427	-0.306513	1.74922	1.36853	-0.746102	-0.749869	-0.625962	-0.68009
Alppl2	cluster4	-0.522267	-0.343066	1.41131	1.80039	-0.586591	-0.586591	-0.586591	-0.586591
Ank2	cluster4	-0.103285	-0.671402	0.578213	2.2599	-0.528686	-0.640898	-0.507551	-0.386288
Ankrd35	cluster4	0.0788726	-0.423713	0.724932	2.16074	-0.626809	-0.59987	-0.614027	-0.700124
Arhgap29	cluster4	0.0418394	-0.122586	0.819981	2.07574	-0.722886	-0.580163	-0.752938	-0.758992
Arhgap6	cluster4	0.629862	0.584438	0.71758	1.43379	-1.32369	-1.26765	-0.260368	-0.513963
Armc3	cluster4	-0.53794	-0.53794	2.40245	0.132403	-0.407554	-0.479616	-0.0957195	-0.476082
Atf3	cluster4	0.669678	0.260742	1.64386	0.0571722	0.0715326	-0.00275584	-1.09789	-1.60234
B3gnt5	cluster4	-0.60347	-0.698076	2.16855	0.434042	-0.730427	-0.699381	0.400961	-0.272197
Bag2	cluster4	0.24213	0.223501	1.60557	1.04258	-1.22415	-1.17904	-0.148588	-0.562
Bcas1	cluster4	-0.513175	-0.0863285	1.13707	1.70401	-1.13486	-1.11161	0.0695789	-0.0646887
Bcas1os2	cluster4	0.181754	-0.139105	0.976584	1.40094	-1.42956	-1.32695	0.459932	-0.123596
Bmp3	cluster4	-0.428019	-0.373337	1.51467	1.6838	-0.766204	-0.765737	-0.420245	-0.444933
C4b	cluster4	-0.557244	-0.432105	2.41224	-0.431079	-0.436412	-0.456311	0.167789	-0.266874
C4bp-ps1	cluster4	0.066067	-0.528102	2.14326	0.189424	-0.781251	-0.789879	0.485921	-0.78544
Cables1	cluster4	-0.720107	-0.0835481	1.18804	0.582792	-0.910576	-0.941327	1.58621	-0.701483
Car1	cluster4	-0.451199	-0.467697	2.39616	-0.339352	-0.478956	-0.478956	0.260655	-0.440657
Car2	cluster4	-0.383152	-0.427641	1.84383	0.765308	-0.99273	-0.986608	0.68615	-0.50516
Casp1	cluster4	-0.481454	-0.227028	1.80129	1.30665	-0.846323	-0.842473	-0.147793	-0.562867
Cbr2	cluster4	-0.442051	-0.442886	2.40323	0.240002	-0.456749	-0.456844	-0.397323	-0.447378
Ccbl2	cluster4	1.14267	1.00826	0.589782	0.888207	-1.13201	-1.17205	-0.598399	-0.726468
Ccdc85c	cluster4	0.41703	0.591498	1.28908	0.916622	-1.28849	-1.26034	0.169429	-0.834826
Ccl5	cluster4	0.186972	-0.611798	2.37983	-0.171697	-0.634934	-0.554622	-0.223951	-0.369804
Ccr5	cluster4	-0.620171	-0.490722	1.6366	1.59215	-0.620171	-0.620171	-0.497527	-0.379996
Ccrl2	cluster4	1.15445	0.804091	1.01023	0.73615	-0.82648	-0.9181	-0.90684	-1.0535
Cdh23	cluster4	-0.403152	-0.367579	0.0550193	2.43983	-0.466727	-0.400463	-0.403977	-0.452949
Cdhr1	cluster4	-0.42131	-0.511603	1.20394	1.95676	-0.675223	-0.637902	-0.432371	-0.482286
Ceacam1	cluster4	-0.0191883	-0.641783	1.87508	0.825131	-1.06889	-1.09591	0.203383	-0.0778198
Ceacam19	cluster4	-0.333079	-0.509329	1.86066	1.31481	-0.695092	-0.701424	-0.580487	-0.356051
Cfap44	cluster4	0.645502	-0.86286	1.85612	0.845744	-0.663459	-0.86286	-0.347589	-0.610594
Chac2	cluster4	0.0415664	-0.190547	1.45804	1.26112	-1.29653	-1.23814	0.106852	-0.142354
Chit1	cluster4	-0.15422	-0.443501	2.2951	0.508051	-0.450204	-0.631454	-0.459307	-0.66447
Cisd3	cluster4	0.453225	0.809123	0.969588	1.09531	-1.29793	-1.31662	0.0486263	-0.761322
Cited1	cluster4	0.231381	-0.133328	1.76837	1.17629	-0.612186	-0.599438	-0.854884	-0.976205
Clec2f	cluster4	-0.5131	-0.532806	2.06741	0.695388	-0.796148	-0.881338	0.356943	-0.396347
Clic5	cluster4	0.680593	-0.138588	2.17191	-0.163703	-0.725558	-0.65386	-0.326323	-0.844472
Cma1	cluster4	-0.248179	-0.378272	2.46135	-0.220988	-0.457058	-0.461071	-0.236774	-0.459007
Cmtm7	cluster4	0.478098	-0.0197883	1.39938	0.232199	-1.15823	-1.44767	1.02888	-0.512862
Cmtm8	cluster4	0.169146	-0.277439	1.98607	-0.654977	-0.639123	-0.783917	0.959746	-0.759503
Cobl	cluster4	0.0928458	-0.388491	0.987311	1.58828	-1.25778	-1.30915	0.0888504	0.198136
Col16a1	cluster4	0.53097	0.637916	1.50614	0.817229	-0.665543	-0.849297	-0.631288	-1.34612
Col9a1	cluster4	-0.118582	-0.276817	0.528846	2.27546	-0.61965	-0.61965	-0.581756	-0.587846
Csta1	cluster4	-0.586382	-0.683947	1.96766	1.12634	-0.638805	-0.643561	-0.0715207	-0.469781
Cyp2b10	cluster4	-0.522919	0.225037	2.16403	0.500686	-0.690896	-0.611232	-0.129578	-0.93513
Cyp2s1	cluster4	0.341479	0.882867	0.0464575	1.86264	-0.739245	-0.456506	-0.960237	-0.977455
Cyp4f39	cluster4	-0.158531	0.424428	-0.468379	2.32035	-0.360236	-0.469615	-0.719833	-0.568189
Cysrt1	cluster4	0.0293592	-0.224646	0.690541	2.10359	-0.924569	-0.872492	-0.16718	-0.634601
Ddx26b	cluster4	0.551183	-0.359408	1.21929	1.64548	-0.853831	-0.863954	-0.645052	-0.693704
Ddx60	cluster4	0.924656	0.622966	1.27511	0.764406	-0.905155	-0.754814	-0.575864	-1.35131
Dhrs7	cluster4	0.659217	0.726013	0.407238	1.57987	-1.20819	-1.16053	-0.683925	-0.319699
Dhtkd1	cluster4	0.781593	0.976967	1.36564	0.288101	-0.505784	-0.443837	-1.25828	-1.2044
Dio2	cluster4	-0.346164	-0.438117	2.46257	-0.131888	-0.31048	-0.400054	-0.438117	-0.397748
Dlx4	cluster4	1.68139	0.111159	0.766777	0.525792	-1.10685	-1.10685	0.047124	-0.918532
Dmbt1	cluster4	-0.742769	2.07807	0.570941	0.280566	-1.01511	-0.113252	-0.282467	-0.775984
Dnah8	cluster4	-0.11169	0.301471	1.78193	1.11968	-0.910793	-0.907205	-0.590102	-0.683294
Egln3	cluster4	-0.253226	-0.0642301	0.659603	1.9448	-1.22788	-1.09504	-0.0410922	0.0770581
Eid1	cluster4	0.318404	0.394121	0.576165	1.57229	-1.4175	-1.38642	-0.0838159	0.0267628
Enpp2	cluster4	-0.446119	-0.855455	2.14233	-0.649009	0.234152	0.619633	-0.331676	-0.713858
Entpd8	cluster4	0.47801	0.463689	1.65832	0.866481	-0.960881	-0.96251	-0.683887	-0.859223
Epor	cluster4	-0.00507508	0.119109	0.945195	1.95267	-0.800162	-0.803049	-0.736936	-0.671752
Erich2os	cluster4	0.11732	0.522528	0.0119875	1.74841	-1.32288	-1.23631	-0.34773	0.506673
Erich3	cluster4	0.332055	-0.406176	2.15693	0.482057	-0.821954	-0.827293	-0.28339	-0.632227
Etv1	cluster4	0.269426	-0.110204	0.550241	2.11322	-0.986304	-0.794296	-0.513087	-0.528997
Eva1c	cluster4	-0.563243	-0.619791	0.634391	1.76348	-1.02767	-1.06645	0.118458	0.760826
Eya2	cluster4	-1.57165	-1.28785	0.66897	1.30494	0.43976	0.6992	-0.0691426	-0.184229
Fam117b	cluster4	-0.588215	-0.413501	2.14588	0.858818	-0.693297	-0.677789	-0.337762	-0.294132
Fam129a	cluster4	-0.649973	-0.578363	2.02346	0.279096	-0.948237	-0.889859	0.59171	0.17217
Fam189a1	cluster4	-0.448814	-0.0197863	2.02423	0.746972	-0.855165	-0.929265	-0.713849	0.195679
Fam3b	cluster4	0.500374	0.430638	0.557966	1.83792	-0.770733	-0.598838	-1.03665	-0.920668
Fam69b	cluster4	0.413765	-0.0827312	1.23572	0.6323	-1.50602	-1.4393	0.745301	0.000970824
Fam83e	cluster4	0.0234582	0.675557	0.891562	1.30274	-1.47414	-1.32859	0.187859	-0.278442
Fcrl5	cluster4	-0.468814	-0.637988	0.456941	2.26591	-0.789975	-0.524093	-0.357985	0.0559993
Ffar4	cluster4	-0.504998	-0.640383	1.32063	1.76603	-0.858262	-0.837704	-0.164705	-0.0806014
Fgf21	cluster4	-0.199853	0.362592	1.87657	0.982918	-0.861216	-0.787125	-0.552984	-0.820905
Fkbp5	cluster4	0.511331	0.390964	0.735278	1.61659	-1.19167	-1.2248	-0.702221	-0.135464
Fndc9	cluster4	0.115806	0.0751498	2.3057	0.0789705	-0.643906	-0.643906	-0.643906	-0.643906
Foxd2	cluster4	-0.311451	-0.495913	2.42848	0.089147	-0.495913	-0.495913	-0.330502	-0.387937
Foxd2os	cluster4	-0.350846	-0.431494	2.44085	-0.0420242	-0.486093	-0.496746	-0.162905	-0.470746
Fry	cluster4	-0.335163	0.0193456	1.67976	0.972916	-1.21383	-1.05891	0.479019	-0.543137
Fut2	cluster4	0.247329	-0.0820892	0.781709	1.67836	-1.26698	-1.23113	-0.496681	0.369473
Fut9	cluster4	-0.625209	-0.688708	2.18071	0.651726	-0.666944	-0.684814	0.0325473	-0.199306
Gata3	cluster4	-0.788999	-0.957797	1.59064	1.32445	-0.528836	-0.545735	0.498085	-0.591803
Gbp4	cluster4	1.04536	-1.28695	1.90593	-0.360508	-0.286246	-0.540598	-0.222616	-0.254373
Gbp5	cluster4	-0.628504	-1.0717	1.93957	0.193424	-0.661575	0.0290403	-0.674276	0.874021
Gbp7	cluster4	0.878727	-1.28907	0.89932	1.36295	-0.679931	-0.851144	-0.73553	0.414683
Gchfr	cluster4	-0.412704	-0.780076	1.15264	1.54665	-0.997158	-1.02198	0.662701	-0.15006
Gda	cluster4	-0.498959	-0.723996	2.151	0.680482	-0.707713	-0.707073	0.145462	-0.3392
Gem	cluster4	-0.152061	0.275769	0.0257568	2.30922	-0.530293	-0.468812	-0.757093	-0.702486
Gfi1b	cluster4	-0.292012	0.0890504	1.76647	1.31148	-0.718748	-0.718748	-0.718748	-0.718748
Gjb2	cluster4	-0.234244	0.729036	1.59679	0.625853	-1.22899	-1.08791	0.390501	-0.791038
Gm17619	cluster4	-0.0855493	-0.553625	0.759052	1.51831	-1.19795	-1.33912	0.743078	0.155799
Gm26641	cluster4	0.0576185	-0.23484	1.28674	0.502255	-1.32774	-1.10182	1.33687	-0.519092
Gm27605	cluster4	1.24591	-0.718316	1.74222	-0.718316	-0.470886	-0.718316	0.356026	-0.718316
Gm27898	cluster4	1.13758	-0.807296	1.40594	-0.807296	-0.323225	-0.807296	1.00889	-0.807296
Gp2	cluster4	-0.283482	-0.561173	2.13418	0.914093	-0.561173	-0.561173	-0.540422	-0.540855
Gpnmb	cluster4	-0.540026	-0.540026	1.64156	1.59859	-0.540026	-0.540026	-0.540026	-0.540026
Gpr20	cluster4	-0.0840083	0.13813	2.36622	-0.0844903	-0.613254	-0.613254	-0.565795	-0.543549
Gpx2	cluster4	0.46712	0.382211	0.713843	1.70652	-1.14567	-1.21929	-0.400229	-0.504507
Gramd3	cluster4	-0.203328	-0.283769	1.35826	1.23959	-1.23614	-1.31682	-0.0404751	0.482693
Greb1	cluster4	0.176693	-0.891443	0.922142	1.79444	-0.928713	-1.1037	-0.0910181	0.121603
Grin1	cluster4	0.455308	0.5056	0.239907	1.96861	-0.978549	-0.889827	-0.715277	-0.585769
Hexa	cluster4	-0.207837	0.0618641	1.55576	0.694433	-1.37565	-1.38377	0.446954	0.208238
Hif1a	cluster4	-0.316417	-0.711439	0.438351	2.08115	-0.780595	-0.781638	-0.533754	0.604346
Hilpda	cluster4	-0.561472	-0.602857	1.20266	1.95951	-0.524176	-0.396835	-0.430742	-0.646097
Hivep3	cluster4	-0.443877	-0.587993	2.07555	0.513036	-0.021371	0.279719	-0.624511	-1.19055
Hmx2	cluster4	-0.281093	-0.303147	1.80681	1.36545	-0.693198	-0.693198	-0.508426	-0.693198
Hoxb13	cluster4	0.471333	-0.634196	2.13561	-0.634196	-0.585407	-0.634196	0.515244	-0.634196
Hydin	cluster4	0.0466053	0.519307	1.55016	1.20997	-0.9715	-0.958828	-0.807321	-0.58839
Icam5	cluster4	-0.718135	-0.178307	1.22049	0.903429	-1.38336	-1.16592	0.666811	0.654997
Ido1	cluster4	0.360002	0.289973	1.71873	0.981375	-0.88803	-0.623573	-0.889905	-0.948577
Ido2	cluster4	-0.435347	-0.390783	2.24377	0.701824	-0.538754	-0.462189	-0.584551	-0.53397
Insl3	cluster4	0.85173	-0.313228	0.293662	1.67519	-1.67368	-0.5932	-0.346017	0.105539
Isx	cluster4	1.05068	0.184825	1.01147	1.19978	-1.18459	-1.19208	-0.499586	-0.570497
Itga7	cluster4	-0.130733	-0.502492	0.139551	2.40416	-0.528446	-0.538342	-0.476512	-0.367186
Itih5	cluster4	-0.412488	-0.41225	2.06478	0.867281	-0.776528	-0.812139	0.0923252	-0.610985
Jak3	cluster4	1.06643	-0.447939	-0.581984	1.70694	-1.00329	-0.80738	-0.57836	0.645589
Kcnc3	cluster4	-0.116693	-0.51446	1.04554	1.35284	-1.30998	-1.26216	0.689982	0.114927
Kcnk2	cluster4	-0.319519	-0.456118	0.540717	2.19121	-0.868827	-0.834273	-0.364444	0.111249
Kcnq1ot1	cluster4	-0.432574	-0.478269	1.90979	-0.481371	-0.611182	-0.607166	1.27704	-0.576271
Kctd12b	cluster4	-0.448071	-0.402487	2.40352	0.239327	-0.448071	-0.448071	-0.448071	-0.448071
Khdc1a	cluster4	-0.581216	-0.573645	1.89281	-0.184978	-0.647689	-0.648714	1.266	-0.52257
Kif26a	cluster4	-0.33897	-0.177348	1.57417	1.48669	-0.869482	-0.806255	0.00260154	-0.871403
Kirrel3os	cluster4	0.35419	0.711663	-0.00721083	1.74825	-1.29904	-1.25608	-0.0401399	-0.211636
Klhl8	cluster4	1.16178	-0.244258	0.162466	1.27905	-1.07181	-1.55617	-0.266559	0.535498
Krt1	cluster4	-0.590279	-0.369852	1.64694	1.54143	-0.772681	-0.722345	-0.227465	-0.505754
Krt35	cluster4	0.523671	-0.419695	1.98673	0.757717	-0.712106	-0.712106	-0.712106	-0.712106
Krt39	cluster4	-0.356932	0.132565	1.25003	1.54563	-1.14625	-1.16674	0.183075	-0.441373
Krt4	cluster4	0.564229	-0.686635	0.30808	2.0718	-0.927778	-0.938818	-0.242271	-0.148602
Krt83	cluster4	-0.854132	-0.685454	1.91357	0.672036	-0.854132	-0.854132	0.264538	0.397706
Ldhb	cluster4	-0.370006	-0.61871	2.31756	-0.388124	0.110975	-0.818027	0.236565	-0.470234
Lgals3	cluster4	-0.128081	-0.418024	1.15342	1.91835	-0.79576	-0.546212	-0.303493	-0.880193
Lims2	cluster4	-0.18854	-0.515202	1.92498	1.16596	-0.753368	-0.410518	-0.338077	-0.885232
Lrat	cluster4	-0.383938	-0.386143	2.19691	0.796641	-0.594104	-0.594104	-0.499873	-0.535389
Lrrc18	cluster4	-0.623325	-0.376923	2.15625	0.862943	-0.382417	-0.623325	-0.389877	-0.623325
Lrrc8e	cluster4	0.480705	-0.675884	1.79835	0.548456	-0.838309	-1.1234	0.535284	-0.725198
Lrrn3	cluster4	0.383367	0.880961	1.9514	-0.2555	-0.693235	-0.722601	-0.836903	-0.707494
Ly6c1	cluster4	-0.663191	-0.734712	1.17724	1.37445	-1.04796	-1.04998	0.694538	0.249606
Ly6c2	cluster4	-0.560202	-0.571868	2.05978	1.0345	-0.610854	-0.62074	-0.263089	-0.467529
Ly6g	cluster4	-0.569059	-0.714219	2.0458	0.687036	-0.725442	-0.728726	0.477411	-0.472797
Lypd2	cluster4	-0.433325	-0.433325	2.4417	0.046402	-0.433325	-0.433325	-0.376812	-0.37799
Map3k8	cluster4	-0.192093	-0.167301	2.11998	0.539418	-1.09139	-0.943893	-0.260288	-0.00442877
Mb	cluster4	0.654032	1.60483	0.511338	0.768553	-0.956371	-0.912277	-0.79569	-0.874415
Mb21d1	cluster4	0.501787	0.731725	1.18405	1.1753	-1.13643	-1.09784	-0.60903	-0.74956
Mctp1	cluster4	0.0526971	-0.0119306	0.763161	1.97893	-1.15495	-0.973167	-0.367365	-0.287382
Meioc	cluster4	-0.434644	-0.301267	-0.366699	2.41112	-0.523122	-0.506266	-0.458497	0.179375
Mgat3	cluster4	0.309874	0.502065	0.61359	1.79691	-1.18941	-1.04973	-0.644048	-0.339248
Mgat4c	cluster4	0.743634	-0.0711914	1.77008	0.3943	-0.903726	-0.746214	0.139843	-1.32672
Mgp	cluster4	-0.414466	-0.451686	2.31865	-0.334387	-0.567752	-0.567752	0.504394	-0.486997
Morc1	cluster4	0.425574	-0.564863	1.29725	1.6079	-0.756678	-1.12676	-0.432334	-0.450082
Msr1	cluster4	-0.540026	-0.540026	1.64156	1.59859	-0.540026	-0.540026	-0.540026	-0.540026
Mt3	cluster4	1.15606	0.0830086	1.84317	-0.150205	-0.782203	-0.820535	-0.480044	-0.849252
Mt4	cluster4	0.202713	-0.4529	2.41072	-0.348929	-0.4529	-0.4529	-0.4529	-0.4529
Mup10	cluster4	-0.353553	-0.353553	2.47487	-0.353553	-0.353553	-0.353553	-0.353553	-0.353553
Mx1	cluster4	-1.31299	-1.49343	0.46318	1.47729	0.346712	0.469453	-0.366871	0.416655
Myc	cluster4	-0.0311017	0.322226	0.629626	0.934917	-1.52419	-1.30297	1.23805	-0.266554
Myo1h	cluster4	-0.28092	0.274843	1.02366	1.90355	-0.845233	-0.815543	-0.644326	-0.616028
Naa16	cluster4	0.511844	0.672771	0.336697	0.834551	-1.55723	-1.64139	0.39603	0.446733
Ndrg2	cluster4	-0.320786	-0.12198	2.12455	0.757655	-0.76778	-0.678532	-0.141998	-0.851127
Neto2	cluster4	-0.734301	-0.881066	0.835911	1.69035	-0.850476	-0.84431	-0.0468495	0.83074
Nkx6-3	cluster4	-0.265206	-0.42189	1.96586	0.577408	-0.975702	-1.04082	0.58293	-0.422574
Nos2	cluster4	0.146857	-0.0758315	1.17961	1.79703	-0.843467	-0.711304	-0.846777	-0.646117
Nrp2	cluster4	-0.634238	-0.439876	1.50521	0.733559	-1.06803	-1.06722	1.13714	-0.166537
Ntn5	cluster4	-0.635081	-0.423002	2.15924	0.67578	-0.643684	-0.750376	-0.543601	0.16072
Oas3	cluster4	0.347001	-0.926659	2.05336	-0.925363	0.127775	0.180615	0.0875688	-0.944298
Olfr648	cluster4	-0.353553	-0.353553	-0.353553	2.47487	-0.353553	-0.353553	-0.353553	-0.353553
Otud1	cluster4	-0.817969	-1.14295	1.88578	0.255424	-0.439615	-0.352948	-0.363895	0.976178
Oxct1	cluster4	0.314029	0.439147	1.47096	1.13753	-1.11277	-1.05354	-0.290924	-0.904433
P2ry1	cluster4	-0.61297	-0.937885	1.73002	1.26746	-0.79347	-0.652596	0.211578	-0.212128
Padi1	cluster4	0.417743	-0.610127	-0.113066	1.94775	0.272138	0.0818803	-1.53357	-0.462742
Pf4	cluster4	-0.420611	0.497008	1.81679	0.505221	-1.04875	-1.04875	0.472069	-0.772983
Pgf	cluster4	-0.611303	-1.00452	-0.236543	1.5267	0.754861	1.17312	-0.781864	-0.820449
Phf11c	cluster4	-0.74506	-0.781982	0.695766	2.20547	-0.390258	-0.396485	-0.253881	-0.333565
Pla2g4c	cluster4	0.0934515	-0.493051	1.26617	1.81198	-0.742569	-0.754071	-0.44395	-0.737961
Plcb1	cluster4	0.323236	0.719569	1.4792	0.770698	-1.301	-1.28614	-0.358656	-0.346905
Plekhf1	cluster4	-0.1574	-0.834452	1.30218	1.79064	-0.809197	-0.668433	-0.110438	-0.512896
Ppef1	cluster4	-0.0451895	-0.0213104	1.85932	0.982013	-1.01869	-0.888883	-0.00225823	-0.865003
Prkce	cluster4	0.423907	0.199308	1.2768	1.40136	-0.839756	-1.20763	-0.282929	-0.971055
Prr15	cluster4	0.0555751	0.372732	0.620907	1.99076	-0.980462	-0.973228	-0.616864	-0.469416
Ptprr	cluster4	1.43259	-0.544596	-0.0653732	1.7062	-0.756971	-0.648981	-0.797165	-0.325696
RP23-118M14.2	cluster4	-0.59087	-0.300841	1.32633	0.846832	-0.895676	-0.889512	1.339	-0.835271
RP23-123O12.2	cluster4	-0.558645	-0.492145	1.67482	0.950921	-1.10361	-1.03569	0.660718	-0.0963637
RP23-127E21.1	cluster4	-0.393841	-0.375182	1.04401	2.06008	-0.628771	-0.622908	-0.545387	-0.537996
RP23-12I4.5	cluster4	-0.598112	-0.339367	-0.0561114	2.33963	-0.738776	-0.622323	-0.234229	0.24929
RP23-132N23.1	cluster4	-0.605436	-0.624997	2.1174	0.82342	-0.701901	-0.627086	0.0570797	-0.43848
RP23-145I16.5	cluster4	0.811879	0.374025	1.36938	0.482476	-1.227	-1.26618	0.374214	-0.918795
RP23-149C6.3	cluster4	-0.723649	-0.723649	1.6075	1.56158	-0.521606	-0.723649	-0.136291	-0.340237
RP23-161B11.4	cluster4	-0.423849	-0.267592	1.01061	2.03772	-0.796131	-0.796131	-0.295379	-0.469253
RP23-165D1.1	cluster4	0.703805	0.74633	0.993442	0.959304	-1.43123	-1.33747	-0.284411	-0.349777
RP23-173N16.6	cluster4	-0.196972	-0.222237	1.05096	0.879265	-1.55214	-1.2817	0.893102	0.429722
RP23-178F20.1	cluster4	0.181715	-0.358593	2.19931	0.281329	-0.833825	-1.01489	-0.0113274	-0.443723
RP23-184H3.5	cluster4	1.06902	1.12051	0.972064	0.435304	-1.11902	-1.12186	-0.541852	-0.814167
RP23-192E11.1	cluster4	0.690491	1.07545	1.33895	0.297527	-1.20706	-1.16436	-0.249878	-0.781119
RP23-197K11.5	cluster4	0.713576	1.09253	1.35118	-0.210522	-0.864413	-0.593289	0.0362861	-1.52534
RP23-200M5.6	cluster4	-0.776015	-0.721551	1.23737	1.51888	-0.895595	-1.01015	0.263337	0.383722
RP23-201I4.11	cluster4	-0.194841	0.412787	1.44183	-0.393513	0.835567	0.50335	-0.976318	-1.62886
RP23-205C7.1	cluster4	-0.254214	-0.684626	1.33582	0.14582	-0.767538	-0.753417	1.71908	-0.740931
RP23-220C16.2	cluster4	0.409193	1.12873	1.45755	0.490052	-1.03117	-1.09446	-0.616204	-0.743685
RP23-232B20.6	cluster4	-0.359508	-0.550635	2.23207	0.722383	-0.550635	-0.392405	-0.550635	-0.550635
RP23-241H7.1	cluster4	1.35897	0.00062972	0.426264	1.07625	-0.0123258	-1.65345	-1.0245	-0.171835
RP23-247P23.1	cluster4	-0.525451	-0.635765	1.88089	1.27763	-0.658695	-0.658695	-0.180762	-0.499159
RP23-251L22.2	cluster4	-0.197097	0.1147	0.349817	2.09583	-0.725133	-1.24632	-0.568216	0.176425
RP23-254F23.1	cluster4	0.823165	0.0993385	0.943976	1.39572	-1.001	-1.35078	-0.79608	-0.114337
RP23-264E23.2	cluster4	-0.621615	-0.79665	1.92166	0.702283	-0.688668	-0.748348	0.720612	-0.489276
RP23-265A5.1	cluster4	-0.556471	0.00833554	-0.556471	2.28257	-0.556471	-0.556471	-0.556471	0.491452
RP23-274E24.2	cluster4	-0.449506	-0.358493	2.31748	0.515344	-0.551426	-0.551426	-0.460031	-0.461936
RP23-285C18.2	cluster4	0.762857	0.690706	1.02409	1.156	-1.15701	-1.13461	-0.54989	-0.792143
RP23-296D10.4	cluster4	-0.350204	-0.649408	1.29781	0.757377	-0.913839	-0.943084	1.438	-0.636657
RP23-300I3.1	cluster4	-0.350873	-0.271193	0.012076	2.43973	-0.452874	-0.462129	-0.54071	-0.374026
RP23-302C16.2	cluster4	-0.720573	-0.686356	0.986742	1.22754	-1.08969	-1.12638	0.905326	0.503396
RP23-321M22.3	cluster4	0.675664	1.15302	1.26831	-0.0407562	-1.27609	-1.20297	0.136637	-0.713813
RP23-322E23.4	cluster4	-0.230668	-0.332806	0.948293	0.282136	1.09871	0.230859	0.142711	-2.13924
RP23-329A21.3	cluster4	-0.542001	-0.542001	1.97404	1.19367	-0.542001	-0.542001	-0.542001	-0.457704
RP23-330O8.1	cluster4	0.731982	-0.615945	1.52631	1.05557	-1.19681	-1.05164	-0.253393	-0.196074
RP23-33P17.2	cluster4	-0.756125	-0.476466	2.11182	0.837031	-0.573843	-0.511511	0.0387448	-0.669647
RP23-349J3.3	cluster4	-0.314743	-0.218518	1.10051	1.99737	-0.68204	-0.68204	-0.572252	-0.62829
RP23-34C18.1	cluster4	0.960867	0.932039	1.25827	0.395608	-0.931297	-1.09114	-0.409625	-1.11472
RP23-359C9.3	cluster4	-0.324705	-0.798048	1.21038	1.58095	-1.03077	-1.05527	0.0861402	0.331318
RP23-3D20.2	cluster4	-0.591003	-0.593913	1.51838	-0.283229	-0.645375	-0.645375	1.69492	-0.454414
RP23-404J7.7	cluster4	-0.266917	0.534606	1.53447	1.06824	-1.20559	-1.13426	0.0997457	-0.630305
RP23-410L16.4	cluster4	-0.240368	-0.550761	1.73799	1.42579	-0.803532	-0.772877	-0.28544	-0.510802
RP23-41J14.4	cluster4	0.999944	0.0403454	1.44533	0.765786	-1.47453	-0.837525	-0.525451	-0.413901
RP23-43M12.1	cluster4	0.392605	1.78781	-0.0077091	1.02837	-0.876085	-0.890511	-0.681307	-0.753176
RP23-445K23.4	cluster4	-0.518711	0.47428	1.90773	-0.181954	-1.25945	-1.01785	0.427664	0.168292
RP23-451D4.8	cluster4	-0.53305	-0.584363	2.27886	-0.210899	-0.561202	-0.543944	0.584222	-0.429619
RP23-454J20.5	cluster4	-0.430638	-0.83176	1.82126	0.496301	-0.822169	-0.84533	1.00667	-0.394334
RP23-458B6.15	cluster4	-0.557851	-0.454815	2.24227	-0.506059	-0.507481	-0.512789	0.711199	-0.414473
RP23-458B6.6	cluster4	-0.484671	-0.484671	2.3846	0.282444	-0.484671	-0.484671	-0.243689	-0.484671
RP23-56B4.1	cluster4	1.17145	-0.767831	1.44136	-0.134666	-0.32437	0.734441	-1.21805	-0.902337
RP23-58H5.12	cluster4	-0.356697	-0.466674	2.2716	0.626463	-0.565477	-0.565477	-0.378259	-0.565477
RP23-61A11.2	cluster4	0.491377	-0.613083	1.57781	0.818742	-1.22703	-1.17637	0.467472	-0.338908
RP23-70K18.1	cluster4	-0.114741	-0.518574	0.50907	2.10923	-1.15671	-0.801509	0.107422	-0.134188
RP23-87H19.10	cluster4	-0.353553	-0.353553	2.47487	-0.353553	-0.353553	-0.353553	-0.353553	-0.353553
RP23-88A13.2	cluster4	-0.583658	-0.731462	0.093447	2.18675	-0.594687	-0.700871	-0.300711	0.631194
RP23-88A13.3	cluster4	-0.583892	-0.583892	0.380121	2.25118	-0.583892	-0.583892	-0.583892	0.288158
RP23-99M13.2	cluster4	-0.111293	0.57824	2.22965	-0.328215	-0.756356	-0.49756	-0.298863	-0.815607
RP24-189K8.2	cluster4	-0.0386478	-0.192496	2.02056	0.581598	-1.06431	-1.14979	0.113167	-0.270092
RP24-240G4.2	cluster4	-0.571093	-0.58899	0.879795	2.11747	-0.596047	-0.767085	-0.155802	-0.318243
RP24-270I4.1	cluster4	-0.0365502	-0.543268	2.40775	-0.543268	-0.0743609	-0.123767	-0.543268	-0.543268
RP24-271M20.8	cluster4	0.894226	0.874205	1.28724	0.586286	-1.16656	-0.967202	-0.724678	-0.783516
RP24-289D12.3	cluster4	-0.353553	-0.353553	-0.353553	2.47487	-0.353553	-0.353553	-0.353553	-0.353553
RP24-291E1.1	cluster4	-0.21874	-0.235277	2.4288	0.0183051	-0.527755	-0.527755	-0.448583	-0.488994
RP24-314N20.2	cluster4	-0.465456	-0.558169	2.02634	0.0653242	-0.751662	-0.751662	0.971545	-0.536262
RP24-338G10.1	cluster4	-0.152304	-0.425538	1.82516	0.643357	-0.99323	-0.935733	0.789787	-0.751495
RP24-345M16.1	cluster4	-0.167935	-0.0506726	2.37555	0.0809517	-0.620862	-0.606693	-0.338589	-0.671752
RP24-358M18.1	cluster4	-0.218459	-0.575117	-0.0371652	2.34827	-0.617053	-0.565563	-0.585238	0.25033
RP24-358M18.2	cluster4	-0.259278	-0.500349	-0.0592003	2.4123	-0.539842	-0.585566	-0.474716	0.00664766
RP24-376E16.15	cluster4	-0.260456	-0.658444	1.58209	1.6137	-0.658444	-0.658444	-0.301559	-0.658444
RP24-441F13.12	cluster4	-0.424385	-0.531409	1.72536	1.49332	-0.714415	-0.634378	-0.454338	-0.459758
RP24-446P12.2	cluster4	-0.21677	-0.625264	1.45601	1.74456	-0.572894	-0.632133	-0.524281	-0.629228
RP24-446P12.3	cluster4	-0.412485	-0.56171	2.23857	0.716195	-0.51568	-0.56171	-0.472501	-0.430685
RP24-448C16.1	cluster4	0.271897	-0.235222	1.56041	1.0272	-1.26049	-1.173	0.350558	-0.541349
RP24-492L15.3	cluster4	1.23489	0.0145959	1.09012	0.972753	-1.15086	-1.15086	-0.805803	-0.204833
RP24-534D4.3	cluster4	-0.356865	-0.717054	1.61417	0.341941	-0.88246	-0.969889	1.33537	-0.365212
RP24-548K2.3	cluster4	-0.362073	-0.770455	2.40065	0.00670709	-0.392546	-0.432364	-0.0380424	-0.41188
RP24-62C22.1	cluster4	-0.653386	-0.531749	2.0909	0.324879	-0.653386	-0.653386	0.729518	-0.653386
RP24-76E2.5	cluster4	0.429754	-0.27334	0.870805	1.9429	-0.708364	-0.77164	-0.743567	-0.746548
RP24-87I22.3	cluster4	-0.296523	-0.576026	2.34515	-0.0984989	-0.61184	-0.714257	0.280267	-0.328276
RP24-88A10.1	cluster4	-0.353553	-0.353553	2.47487	-0.353553	-0.353553	-0.353553	-0.353553	-0.353553
Rac3	cluster4	-0.33869	-0.746027	1.84244	0.797285	-0.930115	-1.1061	0.45754	0.0236593
Ranbp17	cluster4	-0.791377	-0.860908	1.76856	0.648378	-0.834482	-0.845654	0.81398	0.101501
Rasip1	cluster4	0.278689	0.32908	1.26717	1.24711	-1.32224	-1.34128	-0.212267	-0.246253
Rasl11a	cluster4	-0.309591	-0.448286	1.67163	1.41287	-0.901973	-0.928402	-0.00934263	-0.486904
Rbm11	cluster4	-0.61097	-0.885014	0.78624	1.71989	-0.854515	-0.93969	-0.0243116	0.808367
Rbm20	cluster4	-0.435725	-0.373313	2.30958	-0.300966	-0.579185	-0.56861	0.515378	-0.567157
Rbp4	cluster4	-0.55569	-0.0868189	1.34501	1.78779	-0.798196	-0.792326	-0.515979	-0.383789
Rdh9	cluster4	-0.658081	0.468031	0.501133	2.10537	-0.353733	-0.403855	-0.829434	-0.829434
Retnlb	cluster4	-0.442757	-0.503163	1.22346	1.95218	-0.557431	-0.557431	-0.557431	-0.557431
Ripk2	cluster4	-0.662926	-0.609891	2.07017	0.866371	-0.698471	-0.803707	-0.0283776	-0.133171
Rnase2b	cluster4	-0.64643	-0.636776	2.2195	0.339204	-0.654977	-0.654977	0.389255	-0.354802
Rnf130	cluster4	-0.34319	-0.35929	0.433966	2.13097	-1.02307	-0.975952	-0.0191529	0.15572
Rnf186	cluster4	-0.131443	0.242564	0.493896	2.16939	-0.708569	-0.509945	-0.802	-0.753897
Ror1	cluster4	-0.610581	-0.84803	1.02674	-0.794085	1.2299	1.34202	-0.716608	-0.629351
Rubcnl	cluster4	-0.114026	0.437618	1.3983	1.45119	-0.98397	-0.935586	-0.397489	-0.856032
S100a7a	cluster4	0.648961	-1.48476	1.35866	1.21579	-0.803285	-0.0372616	-0.460613	-0.437495
S100a8	cluster4	-0.479639	-0.515748	2.39332	0.0958369	-0.515748	-0.515748	0.021765	-0.484043
S100a9	cluster4	-0.501074	-0.432841	2.36021	0.361868	-0.538168	-0.538168	-0.238799	-0.473028
Saxo1	cluster4	-0.385667	-0.385667	2.46783	-0.371248	-0.385667	-0.385667	-0.168246	-0.385667
Scgb2b7	cluster4	-0.420572	-0.420572	2.46002	-0.171408	-0.420572	-0.420572	-0.185755	-0.420572
Scnn1b	cluster4	-0.617802	-0.617802	2.34107	-0.517781	-0.228708	-0.617802	0.230549	0.0282761
Selenbp2	cluster4	-0.322317	-0.72989	-0.478726	1.93668	0.557222	0.760135	-0.93439	-0.788715
Serpinb9g	cluster4	-0.762495	-0.762495	1.9556	0.12569	-0.762495	-0.762495	0.911589	0.0571041
Sgsm1	cluster4	0.741583	-0.972991	1.7361	0.307246	-1.03877	-1.01796	0.475688	-0.230895
Sh2d6	cluster4	0.692951	1.23848	1.45177	-0.641719	-0.730556	-0.853632	-0.0617045	-1.09559
Sidt1	cluster4	0.0446733	0.32133	2.05822	0.603488	-0.755819	-0.795127	-0.724975	-0.751793
Skint4	cluster4	-0.283962	-0.617046	1.33247	1.06769	-1.28608	-1.07267	0.903673	-0.0440787
Slc16a10	cluster4	-0.506181	0.0148414	1.91508	1.14934	-0.474294	-0.555203	-0.895282	-0.648307
Slc16a6	cluster4	0.792382	0.88993	0.322376	1.29509	-1.36576	-1.31125	-0.412323	-0.210453
Slc19a3	cluster4	-0.662786	-0.687452	1.23629	1.80036	-0.776207	-0.793485	-0.257707	0.140983
Slc25a12	cluster4	0.712406	0.835999	1.13106	0.924325	-1.16324	-1.15209	-0.370896	-0.917566
Slc35f2	cluster4	-0.191686	0.0858725	2.06072	0.581346	-0.945833	-0.947941	0.10991	-0.752387
Slc41a2	cluster4	-0.64233	-0.435439	0.761496	2.09692	-0.00351256	-0.105627	-0.756068	-0.915442
Slc5a9	cluster4	0.439408	0.498235	1.6463	0.490503	-1.06556	-1.06651	0.196218	-1.13859
Slc7a8	cluster4	-0.92356	-0.25194	1.65597	-0.952389	0.820235	0.696912	0.081366	-1.12659
Snta1	cluster4	1.23063	-0.684459	0.959276	1.01993	-1.17557	-1.27802	0.103263	-0.175053
Sp100	cluster4	-0.242087	0.01194	1.9255	-0.90419	0.881949	-0.408984	-0.0523924	-1.21173
Sp110	cluster4	-0.240334	-0.479265	0.94523	2.08998	-0.738032	-0.709144	-0.54913	-0.319304
Sp8	cluster4	-0.487532	-0.918144	-0.0934587	1.43078	1.16686	0.816361	-0.925161	-0.989707
Sprr2h	cluster4	-0.442338	-0.535139	2.37399	0.219648	-0.618512	-0.545586	-0.0655831	-0.386481
St3gal1	cluster4	0.207546	-0.463724	1.74793	0.540415	-1.29946	-1.21096	-0.0110655	0.489315
St8sia4	cluster4	0.494564	-0.128083	0.925569	1.69871	-1.1362	-1.12365	-0.662148	-0.0687628
Stard3nl	cluster4	-0.608351	-0.769682	0.871523	2.12316	-0.50965	-0.55057	-0.440184	-0.116243
Stc2	cluster4	0.531494	0.304504	1.0911	1.19046	-1.45697	-1.35793	-0.103599	-0.199062
Stk-ps2	cluster4	-0.124364	-0.162187	1.31542	1.79378	-0.788935	-0.755631	-0.647131	-0.630947
Stk32c	cluster4	0.400188	0.360419	1.47891	1.20439	-0.97975	-0.701808	-0.698368	-1.06398
Sult1a1	cluster4	0.726106	-0.204958	1.72999	0.32765	-1.11807	-1.37474	0.262666	-0.348642
Suv39h2	cluster4	0.757554	0.664685	1.42279	0.74155	-1.16321	-1.06408	-0.701272	-0.658017
Syne3	cluster4	-0.929851	-0.80969	1.21384	1.31974	-0.92925	-0.899284	0.347916	0.686576
Tacr3	cluster4	-0.745303	-0.53068	0.795387	2.05962	-0.745303	-0.745303	-0.338624	0.250207
Tagap	cluster4	-0.331027	-0.114692	1.56264	0.768903	-1.28505	-1.20299	0.832314	-0.230102
Tap2	cluster4	0.711481	0.427555	1.43024	0.780454	-0.637678	-0.499528	-0.580667	-1.63186
Tat	cluster4	-0.271883	-0.374515	2.46456	-0.234983	-0.444183	-0.46672	-0.248326	-0.423952
Tbkbp1	cluster4	0.235581	0.45653	1.23331	1.46097	-1.01377	-1.04804	-0.465798	-0.858789
Tc2n	cluster4	-0.459382	0.163847	1.19706	1.05187	-1.3761	-1.39407	0.247044	0.569733
Tcerg1l	cluster4	0.10363	0.234093	0.404344	1.86248	-1.08368	-1.06168	-0.89861	0.439422
Tcf24	cluster4	-0.264169	-0.503366	1.75401	1.03417	-1.10033	-1.07722	-0.192973	0.349868
Tekt5	cluster4	1.07786	1.3342	0.639805	0.473806	-1.13967	-1.17063	-0.516871	-0.698496
Tex15	cluster4	-0.369234	-0.407727	0.785046	2.17376	-0.661791	-0.694359	-0.630664	-0.195035
Tha1	cluster4	1.39847	0.132897	0.672782	0.243411	-1.26756	-1.65065	0.425864	0.0447815
Tie1	cluster4	-0.641826	-0.741464	1.17545	0.158043	0.777783	1.35942	-1.04297	-1.04444
Tifa	cluster4	0.13032	0.358475	0.757397	1.47351	-1.40152	-1.29839	0.469368	-0.489161
Tigd4	cluster4	-0.183379	0.139953	1.93119	0.92528	-0.888328	-0.992029	-0.189824	-0.742868
Tlr5	cluster4	0.459508	-0.455628	0.766305	1.99694	-0.688024	-0.730485	-0.462326	-0.886293
Tmem132c	cluster4	-0.453	-0.496655	2.37447	0.276494	-0.542953	-0.543745	-0.142587	-0.472019
Tmem181c-ps	cluster4	-0.162411	-0.468288	2.24255	0.563896	-0.672356	-0.729765	-0.138392	-0.635238
Tmem74b	cluster4	-0.0412609	-0.164564	0.421005	2.23505	-0.937751	-0.825638	-0.315337	-0.371507
Tmprss13	cluster4	0.29733	-0.821806	1.95236	-0.0339284	-0.46192	-1.08463	0.791118	-0.638525
Tmprss7	cluster4	-0.0783035	-0.758817	1.90898	0.80782	-0.837092	-0.791335	0.491937	-0.743193
Tnfaip2	cluster4	-0.411111	-0.730477	1.23193	1.8182	-0.843267	-0.754354	-0.425085	0.11416
Tnfrsf8	cluster4	-0.533727	-0.380546	2.01558	0.031543	-1.00197	-1.0275	0.598465	0.298152
Tnxb	cluster4	-0.732483	-1.04034	1.05138	1.88897	-0.185682	-0.275733	0.0639159	-0.77003
Trex2	cluster4	-0.133256	0.338408	1.10789	1.71431	-1.04835	-1.03947	-0.26907	-0.670463
Trf	cluster4	0.428564	-0.164455	1.9183	0.845403	-0.856903	-0.965947	-0.57623	-0.628737
Tspan1	cluster4	-0.527375	-0.432365	1.88113	1.20622	-0.857549	-0.794908	-0.0626966	-0.412454
Tst	cluster4	0.0319761	0.104077	1.70574	1.15366	-1.05268	-1.10138	-0.23025	-0.611146
Ttc21a	cluster4	-0.241252	-0.451893	1.99996	0.681337	-1.07993	-1.04464	0.126087	0.0103294
Txndc16	cluster4	-0.0185004	-0.0296079	2.37491	-0.0206223	-0.592355	-0.541964	-0.469901	-0.701959
Upk3bl	cluster4	0.317262	-0.439674	0.383796	2.2287	-0.711795	-0.694621	-0.454305	-0.62936
Usp17lc	cluster4	-0.165776	-0.392961	1.86506	1.27958	-0.551546	-0.586548	-0.669136	-0.778675
Vsir	cluster4	-0.179072	0.463468	1.2972	1.58626	-0.858796	-0.805355	-0.888716	-0.614996
Vwf	cluster4	-0.289054	-0.432898	1.19465	1.81259	-1.00666	-0.977902	-0.122708	-0.178014
Wfdc13	cluster4	-0.265169	-0.280989	0.410369	2.33856	-0.560782	-0.560782	-0.540391	-0.540816
Zbtb18	cluster4	-0.407313	-0.428782	1.62523	1.53025	-0.902892	-0.820487	-0.273751	-0.322256
Zbtb8a	cluster4	-0.328202	-0.347824	2.09384	0.791267	-0.768671	-0.967725	0.0106259	-0.483307
Zfp493	cluster4	0.578159	1.13254	1.37816	0.0117314	-1.28079	-1.21014	0.00573526	-0.615398
Zscan4a	cluster4	-0.605164	-0.430893	1.80751	1.4096	-0.605164	-0.528947	-0.522609	-0.52433
Zscan4d	cluster4	-0.447433	-0.673343	1.62905	1.5837	-0.673343	-0.673343	-0.369475	-0.375807
mt-Tw	cluster4	-0.361641	1.52982	1.24302	0.569648	-1.0358	-1.09371	-0.307748	-0.543595
AC124730.5	cluster5	-0.238444	-0.914061	0.57135	1.48257	-1.28161	-0.914357	0.282107	1.01244
Acap1	cluster5	-0.844913	-1.19118	-0.577645	1.88248	0.107324	0.628671	-0.542303	0.537569
Adam19	cluster5	-0.989247	-1.15045	-0.681041	-0.766981	0.341303	1.18506	1.01789	1.04347
Adk	cluster5	-0.525084	-0.566171	0.085563	-0.274307	-0.756477	-0.775061	2.17902	0.632522
Afap1l1	cluster5	-0.189521	-0.439965	0.398215	1.30586	-1.27943	-1.40119	0.711675	0.89436
Ago3	cluster5	-0.320519	-0.496843	-0.412658	-0.495823	-0.603324	-0.570164	0.630478	2.26885
Aim2	cluster5	-0.921676	-0.894521	0.785734	0.52543	-0.921342	-0.9215	1.13787	1.21
Ak5	cluster5	0.563716	-0.569373	1.46419	-0.327799	-1.12799	-1.31337	1.00926	0.301368
Ak8	cluster5	1.22289	-0.435475	0.581025	-0.570436	-1.13179	-1.14607	0.0462156	1.43365
Alyref2	cluster5	-0.120456	0.297404	0.586794	1.4031	-1.32389	-1.28177	-0.51955	0.958368
Ank	cluster5	-0.392428	-0.746567	0.214031	0.319237	-0.979122	-0.975901	0.590763	1.96999
Ankfn1	cluster5	-0.442321	-0.442321	-0.442321	-0.442321	-0.442321	-0.442321	2.40038	0.253545
Ankrd29	cluster5	0.871141	0.113368	-0.412123	1.46875	-1.01787	-1.16654	-0.792666	0.935944
Apcdd1	cluster5	0.252212	-0.271226	1.11495	0.3286	-1.1652	-1.23332	-0.551916	1.5259
Arhgap45	cluster5	-0.888449	-0.738069	0.744022	1.16423	-1.06305	-1.01055	0.907363	0.884499
Arhgdig	cluster5	-0.0456787	-0.29012	0.351655	-0.229282	-1.16935	-1.02525	2.04653	0.361497
Arhgef25	cluster5	0.393951	-0.433945	-0.00576653	1.06138	-1.4947	-1.29357	1.04653	0.726122
Arsb	cluster5	-0.342531	-0.476061	0.234846	-0.0260042	-1.0576	-1.04879	1.94673	0.76941
Artn	cluster5	-0.637688	-0.797722	-0.0889646	1.56086	-0.949646	-0.888449	0.585585	1.21603
Bambi	cluster5	-0.863329	-0.435841	0.548144	-0.116121	-0.912056	-0.943547	1.76259	0.960158
Bgn	cluster5	-1.03675	-0.666157	-0.365049	0.564515	-0.768514	-0.56064	1.17888	1.65371
Bmper	cluster5	-1.15404	-1.0144	0.850871	-0.732881	-0.198321	1.53317	0.962817	-0.247217
Bvht	cluster5	-0.253231	-0.185659	0.884642	1.41241	-1.43149	-1.3002	0.400052	0.473478
CAAA01125382.2	cluster5	-0.544182	-0.731933	1.54603	-0.106666	-0.731933	-0.654216	1.62512	-0.402228
Cap2	cluster5	-0.387765	-0.387765	-0.372429	-0.357697	-0.373144	-0.387765	-0.203574	2.47014
Casz1	cluster5	-0.13988	-0.285862	-0.114011	-0.16222	-0.817602	-0.976901	0.218577	2.2779
Ccdc28b	cluster5	0.726679	-0.176756	-0.398739	0.107883	-1.51512	-1.06429	1.43382	0.886526
Ccdc33	cluster5	1.07413	-1.40902	0.635918	-0.358901	-0.541602	-1.09882	0.410465	1.28783
Cd244	cluster5	-1.58517	0.685701	-0.292677	1.3937	-0.914259	0.0509025	-0.351572	1.01338
Cd69	cluster5	-0.428048	-0.124275	-0.272286	-0.351701	-0.428048	-0.428048	-0.428048	2.46045
Cebpd	cluster5	0.182192	-0.702151	0.0835072	0.27367	-1.25787	-1.14282	1.61187	0.951599
Chd3os	cluster5	-0.093751	-0.452416	0.619898	1.42461	-1.29019	-1.35937	0.261298	0.889926
Chm	cluster5	0.914645	-1.61396	0.716716	-0.470045	-0.65137	-0.770332	0.779639	1.09471
Chrd	cluster5	-0.251009	-0.795827	0.588753	0.1989	-1.0693	-1.06327	1.82168	0.570076
Clip4	cluster5	-0.568006	-0.568006	-0.509003	1.72634	-0.524254	-0.551231	-0.513496	1.50766
Cp	cluster5	-0.641457	-0.657543	1.20826	-0.0461997	-0.632095	-0.651105	1.90637	-0.486227
Csrp2	cluster5	0.184926	0.565744	0.443544	-0.284348	-1.40817	-1.51093	0.799921	1.20931
Dact1	cluster5	-0.465912	-0.592115	0.314545	0.808859	-1.11544	-1.12439	1.72227	0.452172
Dancr	cluster5	0.50872	-0.357141	0.390382	0.157286	-1.46159	-1.39424	0.953927	1.20266
Dgka	cluster5	-0.67247	-0.758658	-0.0234494	-0.254937	-0.420819	-0.661552	0.560891	2.231
Dtx3l	cluster5	-0.430054	-0.863045	-0.197222	-0.425536	-0.554579	-0.698624	1.45583	1.71323
Efna3	cluster5	-0.260545	-0.763985	0.0510173	0.740059	-1.03498	-1.24322	1.13932	1.37234
Egflam	cluster5	-0.459851	-0.0743727	-0.778834	-0.778834	-0.188473	-0.426729	2.27225	0.43484
Eno3	cluster5	-0.00899965	0.0744829	0.571792	0.153293	-1.2055	-1.18926	1.91781	-0.313618
Epha7	cluster5	-0.666004	-0.574656	0.25309	-0.786579	-0.634965	-0.574789	1.06884	1.91506
Erich2	cluster5	0.264605	-0.33855	-0.0297912	1.38282	-1.35921	-1.25754	0.13089	1.20677
Erp27	cluster5	-0.415569	-0.922407	0.349114	0.703436	-1.06021	-0.817685	1.86497	0.298351
Esr1	cluster5	-0.594312	-0.663045	-0.00763735	-0.300927	-0.763124	-0.782778	1.75557	1.35625
Evx1	cluster5	-0.532554	-0.532554	0.661054	-0.513214	-0.532554	-0.532554	2.25615	-0.273773
Evx1os	cluster5	-0.541096	-0.595151	1.4336	-0.560861	-0.595151	-0.595151	1.78001	-0.326197
Fam171b	cluster5	-0.406202	-0.472124	-0.448091	-0.464295	-0.464722	-0.452765	0.32755	2.38065
Fgf9	cluster5	0.565824	-1.08052	0.331955	1.67349	-0.586288	-1.42273	0.0362406	0.482025
Fgfbp3	cluster5	-0.256895	-0.365997	-0.528852	-0.376172	-0.496964	-0.524231	0.132608	2.4165
Fgfrl1	cluster5	-0.39753	-0.763997	-1.04738	1.31292	-0.205536	-0.421028	-0.253342	1.7759
Fkbp1a	cluster5	-0.5372	-0.569315	-0.185682	-0.701135	-0.619072	-0.57663	1.76846	1.42058
Focad	cluster5	-0.472615	-0.583776	0.227452	0.177529	-1.0535	-1.11888	1.36755	1.45625
Gad1os	cluster5	0.172353	-0.0194608	-0.399349	1.6541	-1.17666	-1.18749	-0.162947	1.11946
Gcnt1	cluster5	-0.584076	-1.19165	0.532993	0.117524	-0.941505	-0.580239	1.65109	0.995861
Gdf11	cluster5	0.589432	-0.561453	-0.173907	-0.678847	-1.01128	-0.91928	1.07555	1.67979
Gja8	cluster5	-0.707325	-0.830539	0.874416	0.297338	-0.859568	-0.850074	1.85672	0.219029
Gjb6	cluster5	0.00835271	-0.863273	0.593854	1.55481	-1.12387	-1.1717	0.084494	0.917336
Glcci1	cluster5	-0.266768	-0.541821	0.0847928	0.432805	-1.13748	-1.1651	0.835192	1.75838
Gls	cluster5	-0.253389	-0.389264	0.0686939	0.375855	-1.02482	-0.920858	2.17691	-0.0331252
Gm17586	cluster5	0.799356	1.07097	-0.367689	0.615014	-1.28094	-1.4763	-0.261497	0.901085
Gnai1	cluster5	-0.720327	-0.806415	0.61593	0.244191	-0.933952	-0.945764	0.835464	1.71087
Grap	cluster5	-0.513528	-0.54312	0.973053	-0.27516	-1.02146	-1.03353	1.65079	0.762953
Hoxa13	cluster5	-0.52935	-0.52935	1.19823	-0.526338	-0.52935	-0.52935	1.97208	-0.526571
Hoxb3os	cluster5	0.585681	-1.01697	0.0390693	1.76761	-0.907607	-1.03569	-0.184612	0.752521
Hoxb9	cluster5	0.510754	-1.0129	-0.250668	1.837	-0.628239	-1.0129	-0.31315	0.870088
Hs3st3b1	cluster5	0.192888	-0.252987	-0.557315	-0.0820144	-0.80535	-0.850473	0.0740032	2.28125
Ikzf5	cluster5	-0.0570579	-0.953787	0.363926	-0.0402324	-1.05705	-0.936045	1.76882	0.911431
Il13ra1	cluster5	-0.915552	-1.27003	0.864117	-0.761757	0.0428475	0.726374	1.61331	-0.299318
Il1r2	cluster5	1.0681	-0.541172	0.238405	0.20844	-1.2829	-1.2829	0.122568	1.46946
Il1rap	cluster5	0.0794124	-0.765724	-0.577498	-0.143467	-0.437678	-0.701634	0.242065	2.30452
Iqgap2	cluster5	0.0422447	-0.623962	0.894851	0.289275	-1.40678	-1.10736	1.54401	0.367724
Jph1	cluster5	-0.789308	-0.917133	0.368155	0.707557	-0.925934	-0.947875	1.19098	1.31355
Kctd1	cluster5	-0.339558	-0.847225	0.476084	0.221602	-0.840979	-1.30565	1.37104	1.26468
Kctd17	cluster5	0.591294	-0.551367	0.114547	1.11837	-1.00441	-1.44371	-0.218179	1.39346
Klf4	cluster5	-0.407392	-0.734698	0.687647	1.68939	-1.0717	-1.14727	0.588003	0.396031
Klhl32	cluster5	0.0984706	-0.800091	0.785759	0.937589	-1.35252	-1.2572	1.09644	0.491549
Lamtor3	cluster5	-0.48517	-0.593231	0.721992	0.179715	-1.0565	-1.15479	1.72227	0.665714
Lca5	cluster5	-0.309361	-0.44988	-0.245642	0.247594	-1.02559	-1.00889	0.842002	1.94977
Lef1	cluster5	-0.232566	-0.609282	-0.225842	0.40255	-0.623701	-0.731654	-0.292848	2.31334
Lifr	cluster5	-0.385739	-1.06366	-0.316677	-0.0841979	-0.654597	-0.580129	1.7532	1.3318
Lmo2	cluster5	-0.627067	-0.667381	0.0956541	-0.609842	-0.59277	-0.617319	1.01362	2.00511
Lrfn1	cluster5	-0.321007	-0.746242	0.731505	0.0645386	-1.04792	-1.07466	1.78113	0.612651
Lrig3	cluster5	-0.0460673	-1.06135	1.0982	-0.164715	-0.798444	-1.12884	1.55997	0.541247
Lrrc26	cluster5	0.166844	-0.0506275	0.0537657	0.541243	-1.46977	-1.38007	1.47064	0.667965
Lrrc45	cluster5	1.10212	0.217133	0.432635	0.542116	-1.40667	-1.643	-0.00520036	0.760862
Ly6a	cluster5	-0.626989	-0.854475	1.15784	0.894165	-1.11806	-0.981605	1.18522	0.343909
Ly6g6d	cluster5	-1.00503	-0.742547	0.676002	0.278149	-0.999957	-0.748574	1.50881	1.03315
Ly6k	cluster5	0.033202	-0.284699	-0.259407	0.966332	-1.27604	-1.05926	1.77644	0.103437
Ly9	cluster5	-0.575784	0.462554	-1.41191	1.00436	-0.781889	0.930386	-0.790082	1.16236
Maf	cluster5	-0.377455	-0.426411	0.39972	-0.0637262	-1.05884	-1.2049	1.68835	1.04326
Maoa	cluster5	-0.269711	-0.314615	1.82974	-0.526989	-1.01845	-1.01721	0.295893	1.02134
Mapk12	cluster5	-0.473318	-0.763961	0.292735	0.31206	-0.907559	-1.00617	0.590606	1.95561
Mcc	cluster5	-0.254523	-0.51316	-0.246245	-0.220933	-0.796273	-0.851773	0.717818	2.16509
Mecomos	cluster5	-0.661613	-0.576863	1.37989	0.377142	-1.05474	-0.975737	0.0575094	1.45442
Med12l	cluster5	-0.29975	0.0776712	-0.722408	-0.722408	0.0598322	-0.722408	2.30966	0.0198121
Mir196a-1	cluster5	0.646123	-1.33392	0.868899	1.28887	-0.674975	-1.33392	0.210935	0.327991
Mir491	cluster5	-0.691549	-0.691549	-0.274872	-0.0107654	-0.691549	-0.691549	1.10488	1.94695
Mllt3	cluster5	-0.451685	-0.769953	0.500635	0.232724	-1.04949	-1.12113	1.38014	1.27875
Myadml2os	cluster5	0.668033	-0.536157	-0.453846	-0.53574	-0.499619	-0.580221	-0.317683	2.25523
Mylk	cluster5	-0.253736	-1.03869	-0.500168	-0.239872	-0.618648	-0.377985	1.98129	1.04781
Mypop	cluster5	-0.41298	-0.926027	0.123782	0.234434	-0.850238	-1.03459	1.46799	1.39763
Nanos1	cluster5	0.437855	0.18876	0.0722467	0.913623	-1.13823	-1.27334	-0.761595	1.56068
Nav3	cluster5	0.445072	-1.15022	-0.395112	1.13129	-0.868116	-1.01313	0.400084	1.45012
Nefh	cluster5	-0.209652	-0.676303	0.0929512	0.97466	-1.17294	-1.26829	1.16748	1.0921
Ngly1	cluster5	-0.674453	-0.712392	-0.110641	-0.361643	-0.580219	-0.67818	1.21343	1.9041
Nhs	cluster5	-0.19217	-0.496791	-0.389968	-0.0875385	-0.754926	-0.898153	0.633558	2.18599
Nipal4	cluster5	-0.493218	-0.648859	0.215084	0.195313	-0.788687	-0.727534	2.25829	-0.010388
Nme9	cluster5	0.0018639	-0.205638	-0.638694	-0.638694	-0.554014	-0.562936	0.263941	2.33417
Notum	cluster5	0.862469	-0.625853	-0.454781	-0.53095	-0.492804	-0.704466	-0.197787	2.14417
Notumos	cluster5	1.14778	-0.657261	-0.343822	-0.518591	-0.634126	-0.797764	-0.146462	1.95025
Nxn	cluster5	0.464175	0.567818	-0.0610157	0.742773	-1.30208	-1.53901	-0.21327	1.34061
Oas1a	cluster5	-0.546497	-0.744199	-0.0977527	-1.1812	-0.350567	-0.0888797	1.71019	1.29891
Oas2	cluster5	-0.0353521	-0.748173	1.62628	-0.678026	-0.7271	-0.534261	1.52788	-0.431242
Palm	cluster5	-0.159425	-0.63531	0.109927	-0.239335	-1.09026	-0.952949	1.45013	1.51722
Pam	cluster5	-0.652118	-1.5779	0.840119	0.736214	-0.549027	-0.768268	1.02486	0.946125
Pax9	cluster5	-0.862885	-0.979601	-0.969097	-0.14563	0.9158	0.968549	-0.459349	1.53221
Pfkfb2	cluster5	0.120997	-0.481426	0.768315	0.655759	-1.39449	-1.4652	1.0183	0.777748
Pglyrp1	cluster5	-0.40294	-0.473914	-0.351988	-0.274181	-0.621429	-0.65227	0.453681	2.32304
Pgm2l1	cluster5	-0.0824455	-2.2314	0.976475	-0.302822	0.624475	0.727309	0.0797481	0.208662
Pkhd1	cluster5	-0.330887	-0.952934	0.407134	1.21919	-1.00587	-1.05191	1.46628	0.248992
Plpp3	cluster5	-0.960708	-0.974261	0.724151	-0.137045	-0.830396	-0.470167	1.61317	1.03526
Pmel	cluster5	-0.0351653	-0.459754	0.18676	-0.651903	-0.987094	-0.698826	0.497094	2.14889
Prkg2	cluster5	1.04459	0.176979	-0.43414	0.989947	-1.17982	-1.16003	-0.670928	1.23339
Prom2	cluster5	1.06148	-0.66554	0.424842	0.339278	-1.1779	-1.39536	0.0734862	1.33971
Prrg1	cluster5	-0.442806	-0.57004	-0.120461	0.354679	-0.946932	-0.91324	0.568952	2.06985
Psg17	cluster5	-0.104598	-0.352979	-0.0309511	0.422828	-1.28988	-1.2589	1.40305	1.21143
Ptprz1	cluster5	-0.851058	-0.851058	1.14785	0.643992	-0.836942	-0.851058	0.0517735	1.5465
Qtrt1	cluster5	-0.172177	-0.416509	0.603467	1.13988	-1.32793	-1.4386	0.780041	0.831824
RP23-109C16.3	cluster5	-0.311706	-0.359807	0.160436	0.0112521	-0.854073	-1.10424	0.286334	2.17181
RP23-131N12.3	cluster5	0.335139	-1.00267	0.846665	1.68342	-0.946289	-1.16141	-0.0465381	0.291692
RP23-137L8.2	cluster5	-0.79007	0.275664	-0.79676	1.04109	-0.912456	-1.01784	0.718287	1.48209
RP23-17J18.2	cluster5	-1.0517	-1.41311	0.547363	1.45438	-0.0305566	-0.780208	0.81192	0.461907
RP23-181K4.2	cluster5	-0.716672	-0.612947	0.106073	-0.350315	-0.689715	-0.828889	1.4192	1.67326
RP23-191E3.14	cluster5	0.602077	0.0640502	-0.121673	0.913196	-1.34812	-1.39417	-0.131767	1.4164
RP23-192D21.1	cluster5	-0.399503	-0.809536	1.4241	0.426419	-0.906137	-0.998525	-0.192788	1.45597
RP23-202G21.4	cluster5	1.00121	0.519449	0.197652	0.153679	-1.4105	-1.57784	0.0276631	1.08868
RP23-216O10.2	cluster5	-0.339868	-0.628906	-0.579265	0.301454	0.0988951	-0.805003	-0.346195	2.29889
RP23-217J21.1	cluster5	0.749702	-0.395856	-0.820467	-0.820467	-0.820467	-0.634766	1.59326	1.14906
RP23-217K18.2	cluster5	-0.535714	-0.685284	-0.24975	2.30341	-0.546874	-0.499545	-0.282913	0.496674
RP23-230O9.3	cluster5	-0.679003	-0.768198	0.173137	1.43857	-1.00204	-1.03899	0.887661	0.988863
RP23-251I16.2	cluster5	-0.518166	0.437571	-0.558054	0.96681	-1.37363	-0.976831	0.559508	1.4628
RP23-255J24.2	cluster5	0.0102707	-0.823445	-0.339064	2.00299	-0.979594	-0.843012	0.647739	0.324114
RP23-263O6.4	cluster5	-0.707595	-0.119097	-0.0986937	0.0861487	-0.918833	-0.918833	2.11193	0.564971
RP23-265D3.2	cluster5	-0.353553	-0.353553	-0.353553	-0.353553	-0.353553	-0.353553	-0.353553	2.47487
RP23-275N21.4	cluster5	0.497433	-0.157277	1.00898	0.66167	-1.32849	-1.62348	0.00771426	0.933458
RP23-278O17.1	cluster5	-0.148723	-0.423327	1.57649	0.0645904	-1.13598	-1.33608	1.05464	0.348387
RP23-297E8.1	cluster5	0.0746085	-0.960929	1.04932	0.024399	-0.960929	-0.960929	-0.0323369	1.76679
RP23-305G22.3	cluster5	0.0546831	-0.805665	0.100664	1.33874	-1.22039	-1.18411	0.556684	1.15939
RP23-310C14.2	cluster5	0.71005	-0.0321044	1.04117	-0.222616	-1.44194	-1.4968	0.749378	0.692862
RP23-310P18.5	cluster5	-0.493815	0.1442	0.44975	-0.546767	-1.10268	-1.14471	1.54571	1.14832
RP23-311A21.2	cluster5	1.19446	-0.938939	-0.475803	1.30442	-0.943912	-1.16197	0.528485	0.493257
RP23-329P9.12	cluster5	-0.506569	-0.506569	0.871127	-0.506569	-0.506569	-0.506569	2.16829	-0.506569
RP23-32A8.5	cluster5	-0.156325	-0.510737	1.70862	0.349872	-1.38294	-0.965598	0.0484362	0.908672
RP23-339B16.2	cluster5	-0.983582	-0.923751	1.01845	-0.719224	-0.466579	-0.30005	1.68602	0.68871
RP23-340N6.1	cluster5	-0.943655	-0.943655	0.149885	1.35349	-0.645781	-0.943655	1.22122	0.752153
RP23-343F17.3	cluster5	-0.624083	-0.486083	-0.120059	-0.134128	-0.834337	-0.834337	1.0982	1.93483
RP23-345D18.4	cluster5	-0.124764	-0.603497	1.46658	0.563005	-1.196	-1.38073	0.604187	0.671214
RP23-349B16.3	cluster5	-1.05	-1.53213	0.943339	1.19178	-0.560867	-0.249751	0.438976	0.818652
RP23-358C5.8	cluster5	-0.353553	-0.353553	-0.353553	-0.353553	-0.353553	-0.353553	2.47487	-0.353553
RP23-35A4.1	cluster5	1.44269	-0.41379	-0.0460573	0.115671	-1.16423	-1.47251	0.657026	0.8812
RP23-370C18.1	cluster5	0.359712	0.0212215	-0.457756	0.194719	-1.08964	-1.31314	1.88429	0.400595
RP23-383F20.5	cluster5	-0.39845	-0.66699	0.559559	-0.286393	-0.892994	-1.04175	0.916158	1.81086
RP23-383F20.7	cluster5	-0.24756	-1.04405	0.0947443	0.311124	-0.932597	-0.875985	1.83507	0.859255
RP23-393C3.5	cluster5	-0.231418	-0.162568	-0.640051	-0.690238	-0.691563	-0.738486	1.44407	1.71025
RP23-41B9.1	cluster5	-1.36388	-1.43873	0.197567	-0.355427	0.15739	0.601806	0.882905	1.31836
RP23-41I11.9	cluster5	-0.260665	-1.06784	0.268183	1.07055	-0.851176	-1.26468	0.924299	1.18133
RP23-424N5.2	cluster5	-0.178756	-0.480113	0.134953	-0.125961	-1.02833	-1.14748	1.82335	1.00234
RP23-43E4.2	cluster5	1.14898	0.37347	-1.21162	0.666012	-1.03653	-1.26093	0.445347	0.875276
RP23-463F7.13	cluster5	-0.473868	-0.590479	-0.674431	-0.222974	-0.68747	-0.556529	1.6298	1.57595
RP23-48H10.1	cluster5	-0.13522	-0.202438	0.0717231	-0.196121	-1.04257	-1.07931	2.10034	0.483586
RP23-4P23.2	cluster5	-0.726067	-0.767797	1.71913	-0.108677	-0.698289	-0.719431	1.38009	-0.0789667
RP23-68E1.1	cluster5	-0.713202	-0.803174	0.111371	0.0555768	-0.689136	-0.699906	0.622116	2.11635
RP23-85A17.4	cluster5	0.670164	-1.33957	0.681029	1.3285	-0.697156	-1.33957	0.300177	0.396424
RP23-99P18.2	cluster5	-0.0304029	0.0202858	0.129793	1.2222	-1.38313	-1.4943	0.482236	1.05332
RP24-181E5.3	cluster5	-0.44614	-0.350592	-0.553141	-0.349516	-0.553141	-0.553141	2.32536	0.480314
RP24-181G14.2	cluster5	-0.503157	-0.571264	0.570506	0.774892	-1.24169	-1.22792	1.21768	0.980949
RP24-192J9.2	cluster5	-0.209619	-0.35486	-0.475869	-0.603214	-0.603214	-0.603214	0.573275	2.27672
RP24-199E5.2	cluster5	-0.242852	-0.412659	-0.612679	-0.562408	-0.514899	-0.525201	2.27727	0.593432
RP24-338F2.1	cluster5	-0.571999	-0.571999	-0.571999	-0.267308	-0.571999	-0.571999	2.01232	1.11498
RP24-390A22.1	cluster5	0.483642	-0.266585	0.0142044	-0.586537	-0.768622	-0.770689	-0.351037	2.24562
RP24-429G21.5	cluster5	0.850646	-0.424579	-1.55101	1.37932	-0.711874	-0.573766	0.0572375	0.974026
RP24-464B24.1	cluster5	-0.700803	-0.548105	0.0515817	0.465085	-0.75025	-1.25375	1.13229	1.60395
RP24-568B16.1	cluster5	-0.545931	-0.57659	0.410361	-0.164873	-0.853752	-1.00025	1.96353	0.767504
RP24-74B24.1	cluster5	-0.0126411	-0.399084	-0.559551	-0.198028	-0.995489	-0.832272	1.89438	1.10269
RP24-93M7.2	cluster5	-0.403805	0.422245	-0.372801	0.785394	-1.2226	-1.24071	0.382257	1.65003
Rab6a	cluster5	-0.627517	-0.440583	-0.125829	0.18045	-0.551885	-0.717066	-0.0712645	2.35369
Rapgef3	cluster5	-0.298582	-0.454028	0.197006	0.702516	-1.19301	-1.23398	0.580114	1.69996
Rassf10	cluster5	-0.140329	-0.987529	-0.475918	-0.0506396	-0.501839	-0.590734	0.536164	2.21083
Rassf9	cluster5	-0.765362	-0.812095	0.15181	0.343119	-0.828654	-0.857392	0.960223	1.80835
Rgl1	cluster5	-0.548025	-0.577036	-0.0909445	-0.275526	-0.677309	-0.665495	2.24305	0.591289
Rubie	cluster5	0.358875	-1.51792	0.303757	0.267876	-0.649544	-0.74104	1.84802	0.129977
Sec1	cluster5	-0.816149	-1.01019	1.06161	1.39008	-0.830629	-0.688903	-0.14017	1.03435
Sema3a	cluster5	-0.193345	-0.833597	0.416126	0.785016	-0.835556	-0.856746	-0.443828	1.96193
Sema6a	cluster5	0.798159	-0.905583	-0.356414	-1.06873	-0.403755	-0.665751	1.67655	0.925515
Serac1	cluster5	-0.382406	-0.407644	-0.454754	-0.677666	-0.652834	-0.609645	1.86793	1.31702
Six4	cluster5	-0.0030444	-0.488482	-0.238044	0.69357	-0.635663	-0.687327	-0.807745	2.16673
Slain1	cluster5	0.120912	0.46657	0.223451	0.243029	-1.54547	-1.3646	0.342602	1.51351
Slain1os	cluster5	0.322145	0.304579	-0.123513	0.409787	-1.11631	-1.26592	-0.425607	1.89484
Slc17a9	cluster5	-0.90612	-0.951711	0.853256	1.01493	-0.87112	-0.938393	1.25815	0.541007
Slc23a2	cluster5	-0.13901	-0.607787	1.12902	0.878125	-1.37476	-1.29444	0.765759	0.64309
Slc40a1	cluster5	-0.22787	-0.261844	-0.271314	-0.739993	-0.707326	-0.874462	1.19394	1.88887
Slc41a1	cluster5	-0.550444	-0.630732	0.128962	0.267838	-0.722121	-0.761331	0.00736662	2.26046
Slc46a3	cluster5	-0.774359	-0.809357	0.214876	0.476812	-0.956694	-0.883817	1.5112	1.22134
Socs3	cluster5	-0.751861	-1.76836	-0.361121	0.558936	-0.151304	0.302217	0.642518	1.52897
Sp9	cluster5	-1.03415	-0.200236	0.171572	1.67058	-1.21237	-0.769721	0.865298	0.509021
Spata9	cluster5	1.03358	0.314836	-0.144999	-0.194203	-1.45226	-1.27335	0.324177	1.39222
Sprr2a3	cluster5	-0.516637	-0.495534	0.0752749	-0.351468	-0.516872	-0.481716	2.41706	-0.130111
Spry2	cluster5	-0.842807	-1.06173	0.141899	0.3292	-0.700511	-0.533879	1.92531	0.742521
Spry4	cluster5	-0.671549	-0.708587	0.28667	-0.381605	-0.60978	-0.815825	0.914261	1.98642
Stbd1	cluster5	-0.660692	-0.765339	-0.12123	0.450791	-0.861885	-0.656528	2.07136	0.54352
Svopl	cluster5	-0.29913	-1.70441	1.36461	-0.367267	1.22153	-0.541009	-0.129224	0.454895
Syn2	cluster5	-0.191729	-0.353421	-0.0980921	-0.23327	-0.708698	-0.744499	-0.060705	2.39041
Tcte2	cluster5	0.182513	-0.691433	-0.409974	0.687224	-0.970454	-1.1638	0.569258	1.79666
Tdrkh	cluster5	-0.953783	-1.02007	0.910473	0.333713	-0.757329	-0.839527	1.41298	0.913542
Tenm3	cluster5	1.08023	-1.00215	-0.55299	0.979267	-0.57393	-0.61905	1.48762	-0.798996
Tfap2a	cluster5	0.183742	-0.943595	-0.118022	2.0938	-0.65727	-0.836043	-0.365535	0.642924
Tgm1	cluster5	-0.609803	-1.09678	0.461997	0.742449	-0.942998	-0.949386	1.15799	1.23653
Thpo	cluster5	-0.354841	-0.468951	1.10368	-0.346295	-0.746006	-0.820865	1.98967	-0.356391
Tiparp	cluster5	-0.0425442	-0.467909	0.0594891	1.50465	-1.1383	-1.40552	0.489837	1.00029
Tmem173	cluster5	-0.249972	-0.647051	0.91939	0.710547	-1.22802	-1.37165	0.797721	1.06904
Tmem210	cluster5	-0.774467	-0.66955	1.15525	1.10596	-1.08234	-1.11027	0.836236	0.539179
Tmem40	cluster5	-0.45715	-0.866518	-0.54688	0.322933	-0.479018	-0.526741	2.24365	0.309727
Tmem56	cluster5	-0.725511	-0.743454	0.419941	1.50999	-0.900864	-1.01379	0.193657	1.26003
Tmod2	cluster5	-0.217781	-0.717497	-0.132039	-0.431409	-0.383122	-0.608569	2.38889	0.101531
Tnfrsf1b	cluster5	-0.00814579	-0.630583	0.741408	0.807736	-1.14248	-1.09327	-0.342672	1.66801
Trib2	cluster5	-0.855279	-0.863565	0.334948	1.44603	-0.913831	-0.911894	0.660673	1.10292
Trim30d	cluster5	-0.84586	-0.834198	0.497427	-0.100905	-0.762238	-0.80486	1.56524	1.28539
Trim36	cluster5	-0.68602	-0.725574	1.08906	-0.583368	-0.616228	-0.617355	1.91443	0.225055
Trim46	cluster5	-0.63317	-1.04211	0.591022	-1.2027	-0.532048	1.64397	0.443923	0.73111
Trim9	cluster5	-0.550137	-0.655221	0.364753	-0.655221	-0.655221	-0.655221	2.07748	0.728789
Trpv2	cluster5	-0.345585	-0.409774	-0.513137	-0.461567	-0.566822	-0.475243	0.425124	2.347
Ttbk1	cluster5	-0.662295	-0.119221	-0.476652	-0.662295	-0.13133	-0.503955	0.195242	2.3605
Uaca	cluster5	-0.472349	-1.04159	0.687728	0.625914	-0.784038	-0.960232	0.135687	1.80888
Ugp2	cluster5	-0.529333	-0.230098	0.346732	0.954211	-1.21942	-1.17303	0.197408	1.65353
Usp17la	cluster5	-0.871899	-0.912428	0.806141	-0.106935	-0.770843	-0.725901	1.67292	0.908947
Usp46	cluster5	-0.374848	-0.144222	0.159561	0.399236	-1.28103	-1.29504	1.02414	1.51221
Vav3	cluster5	-0.679591	-0.657837	1.44384	-0.307685	-0.85443	-0.916525	0.532709	1.43952
Vegfa	cluster5	-1.37288	-1.62683	0.219778	1.2151	-0.0336239	0.737992	0.548285	0.312178
Wnt5b	cluster5	0.346758	-0.104002	-0.535142	-0.608353	-0.583691	-0.75006	2.30314	-0.0686536
Xcr1	cluster5	-0.460756	-0.460756	-0.460756	2.3582	-0.460756	-0.460756	-0.460756	0.406336
Xdh	cluster5	-0.744147	-0.572162	0.462853	-0.328015	-0.594299	-0.432485	2.29127	-0.0830156
Zap70	cluster5	-0.274175	-0.455663	-0.413218	-0.463568	-0.330215	-0.474853	-0.0369137	2.4486
Zdhhc14	cluster5	-0.00233605	-0.415684	-0.342672	0.0335709	-1.04896	-1.13991	1.62748	1.28851
Zfp296	cluster5	0.427097	0.0383668	0.812613	-0.0880647	-1.45308	-1.54162	0.776718	1.02796
Zfp661	cluster5	-0.316167	-0.124619	0.054858	-0.435876	-1.02124	-1.11484	1.60382	1.35406
Zfp750	cluster5	-0.693145	-0.773578	0.0315798	0.961132	-0.871167	-1.02676	0.755782	1.61616
Znrf3	cluster5	0.618323	0.140074	-0.229318	0.302397	-1.05262	-1.34943	-0.285158	1.85573
mt-Tl1	cluster5	-0.470985	0.575962	1.12068	0.256474	-1.43047	-1.35199	1.10028	0.200053
AC102506.1	cluster6	0.796414	2.14006	-0.19231	-0.834621	-0.356931	-0.547151	-0.747727	-0.257733
AC103620.4	cluster6	1.47508	-0.25719	0.112555	1.58797	-0.720239	-0.743826	-0.510237	-0.944105
AC117805.2	cluster6	0.112983	1.38868	-0.194229	-1.01637	0.420616	1.32104	-1.01637	-1.01637
AC118627.1	cluster6	1.68066	1.15496	0.585484	-0.509616	-0.624517	-0.612937	-1.02682	-0.647214
AC128663.3	cluster6	1.92484	1.23073	-0.513039	-0.322106	-0.679844	-0.647849	-0.635446	-0.357285
AC129603.1	cluster6	1.72418	1.38834	-1.04859	-0.483236	-0.315486	-0.392729	-0.693391	-0.179092
AC131706.1	cluster6	0.692172	2.05727	-0.120683	-0.436616	-0.901779	-0.838408	0.256242	-0.708198
AC152398.1	cluster6	1.98765	1.02976	-0.349194	-0.844635	-0.322434	-0.0551765	-0.746243	-0.699727
AC164004.4	cluster6	1.27932	1.10208	0.411868	0.101103	-1.17066	-1.31861	-0.826115	0.421008
AC164607.1	cluster6	1.74182	0.344382	0.339475	0.719182	-1.11727	-1.09259	-0.0577304	-0.87728
AC167419.1	cluster6	1.05084	1.54654	0.314431	-1.65629	-0.403728	-0.535704	-0.442516	0.126432
Abhd15	cluster6	2.4133	0.095184	-0.411917	-0.607225	-0.454118	-0.390632	-0.146325	-0.498271
Adamts13	cluster6	0.53211	-0.611197	-0.133552	-0.163191	1.3744	1.31366	-1.08226	-1.22998
Adcyap1	cluster6	2.24753	0.582958	-0.555955	-0.680612	-0.182106	-0.214684	-0.456012	-0.741118
Adgrg7	cluster6	1.38451	0.447186	-1.04347	-1.01666	0.477091	1.14759	-0.350713	-1.04554
Adtrp	cluster6	2.1416	0.486177	-0.742366	-0.807165	0.236658	-0.0832685	-0.339111	-0.892528
Agpat4	cluster6	1.27348	1.32964	-0.115496	-0.759977	0.329532	0.308706	-1.09132	-1.27456
Ahrr	cluster6	1.29206	1.71597	-0.844113	-0.633673	-0.288524	0.253786	-0.802724	-0.692781
Aifm3	cluster6	1.48051	1.37967	-0.0884135	-0.800489	-0.748132	-0.679392	0.465301	-1.00906
Akp3	cluster6	-0.540005	1.59281	1.64722	-0.540005	-0.540005	-0.540005	-0.540005	-0.540005
Aldh1a1	cluster6	2.32007	0.208417	-0.501502	0.219218	-0.493511	-0.650904	-0.557734	-0.544051
Aldh1l2	cluster6	0.567521	1.79695	-0.184412	0.941522	-0.764391	-0.539438	-0.88643	-0.931324
Ankrd22	cluster6	1.66246	1.389	-1.01867	-0.98031	-0.274386	-0.143995	-0.242293	-0.3918
Apbb1ip	cluster6	-0.0219611	1.56649	-0.792376	-0.79421	0.712711	1.10036	-0.885507	-0.885507
Apoc4	cluster6	1.24405	1.64641	0.0618257	-1.32177	-0.530312	-0.613703	0.0842986	-0.570804
Atp4a	cluster6	1.63397	1.32585	-0.448242	-0.0851269	-0.140942	-0.137017	-1.1677	-0.980783
Avil	cluster6	1.07234	0.165469	-0.968105	-0.996568	1.1293	1.16961	-0.867684	-0.704368
Azgp1	cluster6	1.72945	1.01007	-0.867235	-0.794194	-0.568559	-0.758845	-0.456611	0.705924
Bcl2l14	cluster6	0.637529	1.25238	0.755773	1.01017	-0.925261	-0.974449	-0.670957	-1.08518
Bend4	cluster6	2.21673	-0.384392	-0.598906	-0.655711	0.404998	0.334998	-0.60739	-0.710322
Bex1	cluster6	2.25426	0.67343	-0.470712	-0.561146	-0.338969	-0.460279	-0.535439	-0.561146
Bex4	cluster6	2.07298	1.03485	-0.530049	-0.514311	-0.388094	-0.5635	-0.5635	-0.54837
Bhlhb9	cluster6	1.63327	1.59729	-0.486449	-0.402494	-0.579836	-0.512695	-0.664904	-0.584188
Bicc1	cluster6	1.66041	1.27401	-0.85306	-0.824924	0.214123	0.0527191	-0.800028	-0.723242
Bmpr1b	cluster6	2.35858	-0.634414	-0.540701	-0.634414	-0.09835	-0.554483	0.144781	-0.0410025
Bst1	cluster6	0.0598039	2.14453	-0.753819	-0.48121	0.0746854	0.556952	-0.788062	-0.812884
Bst2	cluster6	1.97668	0.453703	0.474252	0.0316726	-1.02258	-0.801569	-0.135151	-0.976999
CH25-625A20.1	cluster6	2.13554	0.0211915	-0.599338	-0.885409	-0.13539	0.639577	-0.29076	-0.885409
CHDC2	cluster6	2.25006	-0.248736	-0.561844	-0.561844	0.662665	-0.561844	-0.561844	-0.416611
Cadps	cluster6	2.30885	-0.384364	-0.437822	-0.564314	0.537658	-0.482686	-0.412277	-0.565049
Camk1	cluster6	1.84261	-0.38234	-1.36622	-0.961414	0.777359	0.10845	-0.169727	0.151289
Cbln2	cluster6	2.47028	-0.296219	-0.389557	-0.389557	-0.389557	-0.226274	-0.389557	-0.389557
Ccr7	cluster6	1.30501	1.38871	-1.52107	-0.768635	-0.158462	-0.158652	-0.496184	0.409283
Celf2	cluster6	1.18396	0.366367	-1.40103	0.475417	0.510481	0.59932	-1.62589	-0.108625
Cfap74	cluster6	2.11979	0.107165	-0.706005	-0.772854	0.565543	0.139434	-0.680215	-0.772854
Chrnd	cluster6	2.15505	0.870954	-0.260952	-0.553011	-0.553011	-0.553011	-0.553011	-0.553011
Cideb	cluster6	0.720915	0.954288	-0.612552	-1.07422	0.942328	1.06926	-0.932469	-1.06754
Clec12a	cluster6	1.55888	1.42231	0.245369	-0.386111	-0.993194	-0.993194	-0.421067	-0.43299
Col14a1	cluster6	2.41442	0.14125	-0.431894	-0.327776	-0.263552	-0.515879	-0.554908	-0.461663
Col19a1	cluster6	2.47487	-0.353553	-0.353553	-0.353553	-0.353553	-0.353553	-0.353553	-0.353553
Col26a1	cluster6	0.30572	2.37685	-0.558616	-0.546522	-0.323369	-0.316587	-0.501626	-0.43585
Cpa6	cluster6	2.09158	-0.58821	-0.58821	0.941707	-0.0922434	-0.58821	-0.58821	-0.58821
Creb5	cluster6	1.30043	1.2517	0.301941	-0.8201	0.288517	0.0554846	-1.00918	-1.3688
Crybb1	cluster6	1.67873	1.56001	-0.53979	-0.53979	-0.53979	-0.53979	-0.53979	-0.53979
Crybg2	cluster6	1.27865	0.905431	0.361971	0.855919	-0.533195	-0.297539	-1.24578	-1.32545
Cxcr6	cluster6	0.796639	0.870829	-0.472528	0.886769	-1.2266	-1.11985	-0.817292	1.08203
Cyb5r2	cluster6	0.133221	1.92339	-0.202996	-1.08215	-0.620574	-0.659063	1.00308	-0.494902
Cyfip2	cluster6	0.509343	1.57089	-0.73416	1.29478	-0.761888	-0.314347	-0.504711	-1.05991
Cygb	cluster6	1.67317	-0.53984	-0.53984	1.56587	-0.53984	-0.53984	-0.53984	-0.53984
Cyp2c65	cluster6	-0.229872	2.40962	-0.580944	-0.539188	-0.0530208	0.000346885	-0.541592	-0.465348
Cyyr1	cluster6	2.03771	1.03054	-0.589648	-0.626591	-0.0982718	-0.50055	-0.626591	-0.626591
Dab1	cluster6	2.47487	-0.353553	-0.353553	-0.353553	-0.353553	-0.353553	-0.353553	-0.353553
Dach2	cluster6	2.30655	0.349967	-0.0248046	-0.677477	-0.496329	-0.521354	-0.202719	-0.733833
Dcaf12l1	cluster6	0.855606	1.8886	-0.8037	-0.8037	0.293079	0.177517	-0.8037	-0.8037
Def6	cluster6	1.06771	1.19284	-0.882232	-0.0899031	-0.612723	-1.45225	-0.269269	1.04582
Dhx58	cluster6	1.50077	-0.247402	1.49916	-1.04732	-0.384168	-0.893722	0.176538	-0.60385
Dkk3	cluster6	2.45943	-0.0851017	-0.402975	-0.419942	-0.339876	-0.392083	-0.420322	-0.399132
Dnah17	cluster6	1.69724	-0.0409862	1.33599	-1.20303	-0.668397	-0.324612	-0.307323	-0.488874
Dpp6	cluster6	2.41341	-0.408243	-0.257772	0.155306	-0.414476	-0.504403	-0.555365	-0.428459
Dsg4	cluster6	0.116736	2.32491	-0.430698	0.149503	-0.782852	-0.579997	-0.628968	-0.168639
Dusp22	cluster6	1.48792	-0.00505137	-0.804249	-1.12481	1.41192	0.280964	-0.733913	-0.512787
Efcab12	cluster6	1.36825	1.09945	-0.715225	-0.980329	0.861003	0.192223	-0.879069	-0.946299
Egfl6	cluster6	2.30284	-0.0101116	-0.109557	0.317434	-0.543447	-0.563585	-0.690999	-0.702575
Emid1	cluster6	2.47305	-0.317679	-0.397591	-0.317255	-0.397591	-0.397591	-0.32188	-0.323458
Endou	cluster6	1.21539	1.53758	0.685069	-0.480121	-0.937881	-0.764574	-0.306343	-0.949115
Evc2	cluster6	2.37882	-0.439443	-0.458558	-0.458558	0.33568	-0.458558	-0.458558	-0.440826
Eya4	cluster6	2.47487	-0.353553	-0.353553	-0.353553	-0.353553	-0.353553	-0.353553	-0.353553
[truncated: 2,304 more rows]
