# Supplementary material for: TGF-β signaling redirects Sox11 gene regulatory activity to promote partial EMT and collective invasion of oncogenically transformed intestinal organoids
Source: Oncogenesis. 2025 May 20;14(1):17. doi: 10.1038/s41389-025-00560-7 (PMC12092639; doi:10.1038/s41389-025-00560-7)
Supplement: Supplementary file 3 — Teng et al. Supplementary Table 7 [file 41389_2025_560_MOESM3_ESM.xlsx]

## Sheet: Cluster  GSEA
Supplementary table 7
List of gene signatures enriched among DEGs from clusters 1, 2, 4, 8, and 12 of the Sox11 WT and KO bulk RNA-seq
Cluster 1 DEGs
Source and type of gene signature	Term	P-value	Adjusted P-value	Combined score	Genes
GO_Molecular_Function_2023.1	Insulin-Like Growth Factor Binding (GO:0005520)	8.80764e-05	0.0247495	203.485	IGFBP1;IGFBP4;IGFBP2;IGFALS
GO_Cellular_Component_2023.1	Pi-Body (GO:0071546)	0.000353535	0.0487878	237.484	ANKRD34B;TDRD1;DDX4
Cluster 2 DEGs
Source and type of gene signature	Term	P-value	Adjusted P-value	Combined score	Genes
Reactome_2022.1	Digestion And Absorption (R-HSA-8963743)	1.88287e-09	1.05441e-06	402.41	GUCY2C;PNLIPRP1;PNLIPRP2;MGAM;CLPS;NPC1L1;GUCA2B;SLC5A1;SLC2A5;GUCA2A
Reactome_2022.2	Digestion (R-HSA-8935690)	1.89064e-06	0.000529378	206.744	GUCY2C;PNLIPRP1;PNLIPRP2;MGAM;CLPS;GUCA2B;GUCA2A
Reactome_2022.3	Glutathione Conjugation (R-HSA-156590)	4.7051e-06	0.000878285	125.83	GSTM3;GGT7;GSTA3;GSTA2;MGST1;GSTT2;MGST2;GSTT1
GO_Molecular_Function_2023.1	Glutathione Transferase Activity (GO:0004364)	8.10487e-06	0.00305553	140.085	GSTM3;GSTA3;GSTA2;MGST1;GSTT2;MGST2;GSTT1
GO_Cellular_Component_2023.1	Brush Border Membrane (GO:0031526)	9.59465e-05	0.0174623	70.3091	SLC7A9;CYBRD1;CDHR5;SLC5A1;SLC28A2;AQP1;SLC17A4
Reactome_2022.4	Intestinal Absorption (R-HSA-8963676)	0.000197397	0.0276356	455.785	NPC1L1;SLC5A1;SLC2A5
MSigDB_Hallmark_2020.1	Xenobiotic Metabolism	0.00130249	0.0481923	18.0063	DDC;SLC22A1;GSTT2;PTGR1;UPB1;GSTA3;HNF4A;FAS;FETUB;IRF8;CYP2E1;PTGDS;BCAT1;CDO1
Cluster 4 DEGs
Source and type of gene signature	Term	P-value	Adjusted P-value	Combined score	Genes
MSigDB_Hallmark_2020.1	Interferon Gamma Response	0.000278307	0.0116889	29.295	SP110;RIPK2;OAS3;CCL5;MX1;ST8SIA4;TNFAIP2;CASP1;DDX60;HIF1A;GBP4;IDO1
MSigDB_Hallmark_2020.2	Interferon Alpha Response	0.00182579	0.0383415	27.2407	SP110;RIPK2;CCRL2;MX1;CASP1;DDX60;GBP4
Cluster 5 DEGs
Source and type of gene signature	Term	P-value	Adjusted P-value	Combined score	Genes
MSigDB_Hallmark_2020.1	Hypoxia	4.88685e-05	0.00190587	46.8869	EFNA3;HOXB9;CSRP2;UGP2;TIPARP;STBD1;BGN;ENO3;CP;PAM;VEGFA
Cluster 8 DEGs
Source and type of gene signature	Term	P-value	Adjusted P-value	Combined score	Genes
MSigDB_Hallmark_2020.1	Epithelial Mesenchymal Transition	2.65e-23	1.19e-21	449.433	ITGB1;ECM1;SPARC;PCOLCE2;ITGB3;SERPINE1;LAMC2;FBLN2;THBS1;LOXL1;FSTL3;LOXL2;RGS4;CDH6;GLIPR1;NT5E;BASP1;CALD1;DPYSL3;SERPINH1;FLNA;QSOX1;TIMP1;PDLIM4;CADM1;DST;ITGA2;FN1;PLAUR;FZD8;EMP3;INHBA;RHOB;COL1A1;IL6;VCAN;SLC6A8;BMP1;COL5A1;ADAM12;COL8A2;ITGA5;CRLF1
GO_Biological_Process_2023.12	Mesodermal Cell Differentiation (GO:0048333)	7.01e-05	0.0140264	285.993	ITGB1;ITGA3;ITGA2;ITGB3
Reactome_2022.22	Fibronectin Matrix Formation (R-HSA-1566977)	0.000637866	0.0240939	219.654	ITGB1;FN1;ITGA5
Reactome_2022.9	Cell-extracellular Matrix Interactions (R-HSA-446353)	7.04e-06	0.0006501	213.427	ITGB1;FBLIM1;ACTN1;FLNA;PARVB;FLNC
Reactome_2022.3	Elastic Fibre Formation (R-HSA-1566948)	3.37e-07	9.34e-05	154.881	ITGB1;ITGB3;LTBP4;LTBP3;ITGB6;ITGA5;FBLN2;LTBP1;LOXL1;LOXL2
Reactome_2022.1	Extracellular Matrix Organization (R-HSA-1474244)	3e-13	2.49e-10	134.916	ITGB1;SPARC;PCOLCE2;ITGB3;SERPINE1;SDC3;PDGFB;LTBP4;LAMC2;LTBP3;FBLN2;LTBP1;THBS1;LOXL1;LOXL2;SCUBE3;MMP24;MMP28;SERPINH1;TNR;NCAM1;TIMP1;ITGB6;COL27A1;DST;ITGA3;ACTN1;ITGA2;FN1;MMP9;COL1A1;MMP11;VCAN;BMP1;COL5A1;ADAM12;COL8A2;ITGA5
Reactome_2022.13	Syndecan Interactions (R-HSA-3000170)	3.05e-05	0.0019319	133.588	ITGB1;ACTN1;ITGA2;ITGB3;SDC3;THBS1
GO_Biological_Process_2023.7	Mesoderm Formation (GO:0001707)	3.05e-05	0.0104523	133.588	ITGB1;ITGA3;ITGA2;ITGB3;SNAI1;SCX
Reactome_2022.12	Signal Transduction By L1 (R-HSA-445144)	3.05e-05	0.0019319	133.588	ITGB1;NRP1;ITGB3;NCAM1;ITGA5;EGFR
Reactome_2022.2	Cell Junction Organization (R-HSA-446728)	1.54e-08	6.39e-06	124.842	ITGB1;DST;CADM1;FBLIM1;ACTN1;LAMC2;PARVB;CDH6;CLDN6;CDH5;CLDN4;CLDN9;CDH10;FLNA;CTNNB1;FLNC
Reactome_2022.11	Molecules Associated With Elastic Fibres (R-HSA-2129379)	2.44e-05	0.00184589	106.239	ITGB1;ITGB3;LTBP4;LTBP3;ITGB6;FBLN2;LTBP1
GO_Biological_Process_2023.4	Collagen Fibril Organization (GO:0030199)	6.61e-06	0.00396715	97.8653	COL1A1;COL27A1;BMP1;COL5A1;SERPINH1;SCX;LOXL1;TGFBR1;LOXL2
Reactome_2022.5	Assembly Of Collagen Fibrils And Other Multimeric Structures (R-HSA-2022090)	1.89e-06	0.000313546	95.0649	COL1A1;COL27A1;BMP1;DST;COL5A1;MMP28;COL8A2;LAMC2;MMP9;LOXL1;LOXL2
Reactome_2022.24	SEMA3A-Plexin Repulsion Signaling By Inhibiting Integrin Adhesion (R-HSA-399955)	0.00085785	0.029703	84.423	NRP1;FES;PLXNA4;RND1
MSigDB_Hallmark_2020.2	KRAS Signaling Up	8.88e-09	2e-07	81.1217	NRP1;CSF2;SATB1;ETS1;CSF2RA;HSD11B1;AKAP12;PLAU;ST6GAL1;GFPT2;ITGA2;LIF;PLAUR;EMP1;ANXA10;INHBA;NGF;MMP9;MMP11;ANO1;ALDH1A3;MYCN;MALL;CPE;ANGPTL4
MSigDB_Hallmark_2020.4	Coagulation	1.16e-07	1.3e-06	77.6032	SPARC;ITGB3;ITGA2;SERPINE1;PDGFB;FN1;CLU;MMP9;F3;THBS1;MMP11;PROC;BMP1;CSRP1;ACOX2;PLAU;OLR1;TIMP1;CTSE
GO_Biological_Process_2023.8	Negative Regulation Of Cell-Cell Adhesion (GO:0022408)	3.69e-05	0.0110758	76.658	JAG1;CDH1;EPCAM;PODXL;NOTCH4;FXYD5;WNT1;ASS1
GO_Molecular_Function_2023.1	Actin Binding (GO:0003779)	3.14e-08	1.35e-05	75.8799	ITGB1;PLEKHG3;LRRK2;VASH2;MICAL2;PARVB;SPTB;SYNE2;ADD2;SMTN;CALD1;MAP1B;TRPV4;TMSB4X;COTL1;FSCN1;FXYD5;SYNPO;PDLIM5;PDLIM4;DBN1;PDLIM7;CDK5R2
Reactome_2022.15	Non-integrin membrane-ECM Interactions (R-HSA-3000171)	4.46e-05	0.00246934	72.9592	ITGB1;ITGB3;ACTN1;ITGA2;SDC3;PDGFB;LAMC2;THBS1
MSigDB_Hallmark_2020.3	TNF-alpha Signaling via NF-kB	3.91e-08	5.86e-07	71.1281	DUSP5;EGR3;JAG1;CSF2;GCH1;CSF1;GFPT2;SERPINE1;LIF;ZBTB10;PLAUR;FOS;INHBA;F3;RHOB;RCAN1;IL6;DRAM1;PLAU;CLCF1;OLR1;FOSB;SGK1;PDLIM5
GO_Biological_Process_2023.13	Platelet Aggregation (GO:0070527)	0.000113848	0.0191563	68.1084	PDGFRA;CSRP1;UBASH3B;ITGB3;ACTN1;TYRO3;FLNA
GO_Biological_Process_2023.5	Cell-Cell Junction Organization (GO:0045216)	1.13e-05	0.00543936	66.2457	CDH6;GJC1;CDH5;ARVCF;CDH1;CDH10;TRPV4;GJA4;F2R;FSCN1;PKP1
Reactome_2022.27	CRMPs In Sema3A Signaling (R-HSA-399956)	0.00148094	0.0455799	64.9058	NRP1;FES;DPYSL3;PLXNA4
GO_Biological_Process_2023.19	Regulation Of Blood Coagulation (GO:0030193)	0.000291065	0.036766	63.6407	PROC;PLAU;SERPINE1;F2R;PLAUR;THBS1
Reactome_2022.4	Cell-Cell Communication (R-HSA-1500931)	1.77e-06	0.000313546	61.7483	ITGB1;CADM1;DST;FBLIM1;ACTN1;LAMC2;PARVB;CDH6;CLDN6;CDH5;CLDN4;CLDN9;CDH10;FLNA;CTNNB1;FLNC
Reactome_2022.8	Collagen Formation (R-HSA-1474290)	6.71e-06	0.0006501	60.7471	COL27A1;DST;PCOLCE2;LAMC2;MMP9;LOXL1;LOXL2;COL1A1;BMP1;COL5A1;MMP28;COL8A2;SERPINH1
GO_Biological_Process_2023.6	Cell-Cell Junction Assembly (GO:0007043)	1.73e-05	0.00693063	60.5775	CDH6;GJC1;CDH5;ARVCF;CDH1;CDH10;TRPV4;GJA4;FSCN1;PKP1;CTNNB1
Reactome_2022.32	MET Activates PTK2 Signaling (R-HSA-8874081)	0.00188714	0.0490068	57.681	ITGB1;ITGA3;ITGA2;LAMC2
Reactome_2022.31	IL-6-type Cytokine Receptor Ligand Interactions (R-HSA-6788467)	0.00188714	0.0490068	57.681	IL11;CLCF1;LIF;CRLF1
Reactome_2022.17	ECM Proteoglycans (R-HSA-3000178)	6.47e-05	0.00316142	56.7451	ITGB1;VCAN;SPARC;ITGB3;ITGA2;SERPINE1;TNR;NCAM1;ITGB6
Reactome_2022.6	Platelet Degranulation (R-HSA-114608)	3.06e-06	0.00042392	56.4703	ECM1;SPARC;ACTN1;ITGB3;SERPINE1;ENDOD1;PDGFB;FN1;CTSW;CLU;THBS1;TMSB4X;FLNA;TAGLN2;QSOX1;TIMP1
GO_Biological_Process_2023.2	Positive Regulation Of Cell Motility (GO:2000147)	2.61e-07	0.000312753	56.4151	SEMA5A;ITGB1;PDGFRA;SEMA6C;CSF1;SEMA6D;F2R;SEMA4C;PDGFB;LAMC2;NTN1;THBS1;EGFR;SYNE2;TGFBR1;IGF1R;COL1A1;CDH5;CLDN4;PLAU;CLEC7A;PODXL;SNAI1;MAP4K4
GO_Biological_Process_2023.1	Regulation Of Cell Migration (GO:0030334)	1.14e-08	2.74e-05	55.9249	SEMA5A;ITGB1;CLIC4;CSF1;SERPINE1;PDGFB;LAMC2;LDLRAD4;THBS1;EGFR;SYNE2;IGF1R;ADGRG3;CDH5;CDH1;CLEC7A;PLAU;PODXL;TMSB4X;DPYSL3;FLNA;TNR;PLXNA4;MAP4K4;PLEKHG3;SEMA6C;PDGFRA;JAG1;SEMA6D;F2R;SEMA4C;SULF1;TGFBR1;RHOB;COL1A1;CLDN4;SNAI1;AMOTL1;SGK1
GO_Biological_Process_2023.15	Positive Regulation Of Epithelial To Mesenchymal Transition (GO:0010718)	0.000123538	0.0191563	55.4356	COL1A1;IL6;JAG1;GLIPR2;SNAI1;CTNNB1;TGFBR1;LOXL2
Reactome_2022.25	Interleukin-6 Family Signaling (R-HSA-6783589)	0.000914298	0.0303913	55.0997	IL11;IL6;CLCF1;LIF;CRLF1
Reactome_2022.20	NGF-stimulated Transcription (R-HSA-9031628)	0.000232624	0.00966552	54.8939	EGR3;RRAD;FOSB;FOS;SGK1;F3;CDK5R2
Reactome_2022.10	Post-translational Protein Phosphorylation (R-HSA-8957275)	8.71e-06	0.000723725	53.5992	CSF1;WFS1;FN1;MSLN;LTBP1;FSTL3;IL6;VCAN;PROC;EVA1A;IGFBP7;QSOX1;TIMP1;APOB
GO_Cellular_Component_2023.8	Platelet Alpha Granule Lumen (GO:0031093)	5.08e-05	0.00134528	53.1466	SPARC;TMSB4X;ACTN1;SERPINE1;PDGFB;FN1;QSOX1;TIMP1;CLU;THBS1
Reactome_2022.7	Response To Elevated Platelet Cytosolic Ca2+ (R-HSA-76005)	5.13e-06	0.000609567	51.78	ECM1;SPARC;ACTN1;ITGB3;SERPINE1;ENDOD1;PDGFB;FN1;CTSW;CLU;THBS1;TMSB4X;FLNA;TAGLN2;QSOX1;TIMP1
GO_Cellular_Component_2023.13	Connexin Complex (GO:0005922)	0.00236443	0.0385584	51.633	GJC1;GJB4;GJB3;GJA4
GO_Cellular_Component_2023.3	Actin Cytoskeleton (GO:0015629)	1.12e-07	7.92e-06	51.5059	CLIC4;ONECUT2;KALRN;NTN1;RND1;CDH1;CALD1;COTL1;STK38L;FLNA;VILL;SYNPO;PDLIM5;PDLIM7;AUTS2;DAPK1;ACTN1;MICAL2;PARVB;SPTB;AIF1L;CTTNBP2NL;SMTN;MYO1B;BPIFB4;MYO5B;TRPV4;ZYX;FSCN1;TAGLN2;DBN1
GO_Cellular_Component_2023.1	Focal Adhesion (GO:0005925)	5.54e-08	7.92e-06	51.2341	ITGB1;FBLIM1;ITGB3;THSD1;EGFR;SYNE2;SLC9A3R2;AKAP12;IL1RL1;CSRP1;PLAU;FLNA;FLNC;ITGB6;PDLIM7;TNS1;MAP4K4;TLE2;DST;ITGA3;MCAM;ITGA2;ACTN1;PLAUR;PARVB;AIF1L;RHOB;FES;TRPV4;ADGRB1;ZYX;CTNNB1;EVL;ITGA5;PHLDB2
GO_Cellular_Component_2023.4	Cell-Cell Junction (GO:0005911)	1.77e-07	9.4e-06	51.2148	CLIC4;ITGB3;RND1;GJC1;CDH6;CDH5;ARVCF;CDH1;GJA4;FLNA;PDLIM5;PDLIM4;PDLIM7;JAG1;CADM1;ACTN1;HEG1;IGSF11;CLDN4;KRT18;GJB3;TRPV4;CDH10;ADGRB1;ZYX;FSCN1;CTNNB1;PKP1;ITGA5
GO_Cellular_Component_2023.2	Cell-Substrate Junction (GO:0030055)	9.18e-08	7.92e-06	48.5631	ITGB1;FBLIM1;ITGB3;THSD1;EGFR;SYNE2;SLC9A3R2;AKAP12;IL1RL1;CSRP1;PLAU;FLNA;FLNC;ITGB6;PDLIM7;TNS1;MAP4K4;TLE2;DST;ITGA3;MCAM;ITGA2;ACTN1;PLAUR;PARVB;AIF1L;RHOB;FES;TRPV4;ADGRB1;ZYX;CTNNB1;EVL;ITGA5;PHLDB2
GO_Biological_Process_2023.21	Regulation Of Endothelial Cell Apoptotic Process (GO:2000351)	0.000435472	0.0497683	45.1283	SEMA5A;CDH5;IL11;CD40;SERPINE1;ANO6;THBS1
Reactome_2022.21	TGF-beta Receptor Signaling Activates SMADs (R-HSA-2173789)	0.000503506	0.0199244	43.0828	ITGB1;ITGB3;LTBP4;LTBP3;ITGB6;LTBP1;TGFBR1
GO_Biological_Process_2023.9	Cell Junction Assembly (GO:0034329)	5.92e-05	0.0140264	42.4304	CDH6;GJC1;CDH5;ARVCF;CDH1;CDH10;TRPV4;GJA4;FSCN1;FN1;PKP1;SHANK2
MSigDB_Hallmark_2020.8	TGF-beta Signaling	0.000334699	0.00188268	41.7792	CDH1;SERPINE1;CTNNB1;LTBP2;SMAD6;THBS1;TGFBR1;HIPK2
Reactome_2022.19	Semaphorin Interactions (R-HSA-373755)	0.000215986	0.00944654	41.5073	ITGB1;SEMA5A;NRP1;FES;SEMA6D;DPYSL3;PLXNA4;RND1;RHOB
GO_Cellular_Component_2023.5	Collagen-Containing Extracellular Matrix (GO:0062023)	6.7e-07	2.84e-05	40.9638	CSTB;ECM1;SPARC;SERPINE1;SDC3;PDGFB;LTBP4;LTBP2;LAMC2;CLU;FBLN2;LTBP1;THBS1;LOXL1;LOXL2;HPX;MMP28;SERPINH1;TNR;IGFBP7;NCAM1;COL27A1;DST;FN1;SERPINB9;SULF1;MMP9;COL1A1;VCAN;COL5A1;COL8A2;ANGPTL4
GO_Cellular_Component_2023.12	Catenin Complex (GO:0016342)	0.00189887	0.0335467	40.7546	CDH6;CDH5;CDH1;CDH10;CTNNB1
GO_Cellular_Component_2023.6	Endoplasmic Reticulum Lumen (GO:0005788)	2.27e-06	8.01e-05	40.0065	CSF1;PDGFB;MSLN;LTBP1;THBS1;FSTL3;EVA1A;SERPINH1;QSOX1;IGFBP7;TIMP1;APOB;WNT1;ADAMTS7;COL27A1;WFS1;FN1;PLAUR;F3;COL1A1;RCAN1;IL6;VCAN;PROC;COL5A1;COL8A2
MSigDB_Hallmark_2020.5	Apical Junction	9.03e-06	8.12e-05	39.2071	ITGB1;ITGA3;ACTN1;ITGA2;SDC3;LAMC2;MMP9;EGFR;CLDN6;CDH6;CLDN4;VCAN;BMP1;CLDN9;CDH1;ZYX;FSCN1;EVL;FLNC;TMEM8B
GO_Biological_Process_2023.3	Positive Regulation Of Cell Migration (GO:0030335)	3.3e-06	0.00263954	38.9823	SEMA5A;ITGB1;CSF1;PDGFB;LAMC2;THBS1;EGFR;SYNE2;IGF1R;CDH5;GLIPR2;PLAU;CLEC7A;PODXL;MAP4K4;PDGFRA;SEMA6C;SEMA6D;F2R;SEMA4C;FN1;TGFBR1;COL1A1;CLDN4;SNAI1
Reactome_2022.16	Regulation Of IGF Transport And Uptake By IGFBPs (R-HSA-381426)	4.79e-05	0.00248643	38.5884	CSF1;WFS1;FN1;MSLN;LTBP1;FSTL3;IL6;VCAN;PROC;EVA1A;IGFBP7;QSOX1;TIMP1;APOB
GO_Cellular_Component_2023.10	Platelet Alpha Granule (GO:0031091)	0.000145635	0.00308747	37.5145	SPARC;ITGB3;TMSB4X;ACTN1;SERPINE1;PDGFB;FN1;QSOX1;TIMP1;CLU;THBS1
GO_Biological_Process_2023.11	Regulation Of Anatomical Structure Morphogenesis (GO:0022603)	6.82e-05	0.0140264	35.8902	PHLDB1;SPARC;LRRK2;VASH2;ETS1;ZDHHC15;CLDN4;IL6;CHN1;SARM1;CTNNB1;PDLIM5;LZTS1;PHLDB2
GO_Biological_Process_2023.18	Positive Regulation Of Vasculature Development (GO:1904018)	0.000143672	0.0191563	34.7796	SEMA5A;ITGB1;CDH5;CD40;ECM1;SERPINE1;VASH2;ANGPTL4;ETS1;THBS1;RHOB;HIPK2
GO_Cellular_Component_2023.11	Filopodium (GO:0030175)	0.000693789	0.0133712	33.5815	ITGB1;MYO1B;ITGA3;PODXL;ITGB3;TRPV4;FSCN1;SYNE2
GO_Biological_Process_2023.16	Positive Regulation Of Angiogenesis (GO:0045766)	0.000134831	0.0191563	32.964	SEMA5A;ITGB1;CD40;ECM1;SERPINE1;VASH2;ETS1;THBS1;RHOB;HIPK2;CDH5;ANGPTL4;ITGA5
GO_Biological_Process_2023.20	Regulation Of Epithelial To Mesenchymal Transition (GO:0010717)	0.000356767	0.042812	32.7017	COL1A1;PHLDB1;IL6;GLIPR2;SNAI1;CTNNB1;LDLRAD4;PHLDB2;TGFBR1;LOXL2
Reactome_2022.23	Cell-cell Junction Organization (R-HSA-421270)	0.000776127	0.0280418	32.4381	CDH6;CLDN6;CDH5;CLDN4;CADM1;CLDN9;CDH10;CTNNB1
GO_Biological_Process_2023.10	Extracellular Matrix Organization (GO:0030198)	6.48e-05	0.0140264	31.2124	COL27A1;SCX;MMP9;LOXL1;TGFBR1;LOXL2;COL1A1;MMP11;BMP1;MMP24;COL5A1;MMP28;COL8A2;SERPINH1;QSOX1;ADAMTS6;ADAMTS7
MSigDB_Hallmark_2020.11	Wnt-beta Catenin Signaling	0.00224678	0.00628344	30.433	JAG1;HEY1;NOTCH4;FZD8;CTNNB1;WNT1
GO_Cellular_Component_2023.9	Adherens Junction (GO:0005912)	0.00011645	0.00274304	30.4056	JAG1;RND1;CDH6;CDH5;ARVCF;KRT18;CDH1;TRPV4;CDH10;ZYX;PKP1;CTNNB1;PDLIM5;PDLIM4;PDLIM7
MSigDB_Hallmark_2020.6	IL-2/STAT5 Signaling	9.38e-05	0.00070375	27.9276	NRP1;ECM1;CSF2;CSF1;CISH;IFNGR1;GSTO1;LIF;EMP1;RHOB;HIPK2;IGF1R;IL1RL1;NT5E;GLIPR2;SCN9A;LRRC8C;PLIN2
Reactome_2022.26	Integrin Cell Surface Interactions (R-HSA-216083)	0.00131339	0.041978	27.4572	ITGB1;ITGA3;ITGB3;ITGA2;FN1;ITGB6;ITGA5;THBS1
GO_Cellular_Component_2023.7	Cytoskeleton (GO:0005856)	6.66e-06	0.000201813	26.9776	CLIC4;DYRK3;ONECUT2;KRT20;CLU;NTN1;KALRN;SYNE2;RND1;ADD2;EPB41L1;CDH1;BASP1;CALD1;FLNA;STK38L;VILL;SYNPO;PDLIM5;PDLIM4;PDLIM7;DST;AUTS2;DAPK1;KRT8;PARVB;SPTB;AIF1L;CTTNBP2NL;TUBB2B;MYO1B;SMTN;BPIFB4;FES;MYO5B;MAP7D1;ZYX;FSCN1;TAGLN2;PHLDB2;DBN1
MSigDB_Hallmark_2020.7	UV Response Dn	0.000261543	0.00168135	26.8023	NRP1;SCHIP1;ITGB3;SERPINE1;ATP2B4;LTBP1;KALRN;F3;IGF1R;RGS4;COL1A1;GRK5;MAP1B;PDLIM5
GO_Biological_Process_2023.17	Regulation Of Angiogenesis (GO:0045765)	0.000136953	0.0191563	25.9213	SEMA5A;ITGB1;CD40;ECM1;SPARC;SERPINE1;VASH2;ATP2B4;SULF1;ETS1;THBS1;RHOB;HIPK2;CDH5;IL6;ADGRB1;CTNNB1;ANGPTL4
Reactome_2022.18	Platelet Activation, Signaling And Aggregation (R-HSA-76002)	9.33e-05	0.00430834	25.3771	ECM1;SPARC;ACTN1;ITGB3;SERPINE1;F2R;ENDOD1;PDGFB;FN1;CTSW;ITPR3;CLU;THBS1;RHOB;TMSB4X;GNB4;FLNA;TAGLN2;QSOX1;TIMP1;DGKK
MSigDB_Hallmark_2020.18	Angiogenesis	0.005883	0.0147075	24.7706	NRP1;VCAN;JAG1;OLR1;TIMP1
GO_Cellular_Component_2023.14	Microvillus (GO:0005902)	0.00266967	0.0404264	24.3726	SPN;CLIC4;MYO1B;PODXL;ITGB3;LRRK2;FSCN1
Reactome_2022.14	Hemostasis (R-HSA-109582)	3.25e-05	0.0019319	22.3961	ITGB1;ECM1;SPARC;ITGB3;DOCK8;SERPINE1;SDC3;ENDOD1;PDGFB;ITPR3;CTSW;CLU;THBS1;EPCAM;PLAU;TMSB4X;OLR1;FLNA;QSOX1;TIMP1;APOB;ITGA3;ITGA2;ACTN1;F2R;FN1;PLAUR;ATP2B4;F3;RHOB;DOK2;PROC;PDE10A;P2RX2;GNB4;TAGLN2;ITGA5;DGKK
GO_Molecular_Function_2023.2	Cadherin Binding (GO:0045296)	0.000133011	0.0285974	22.0658	ITGB1;EGFR;CDH6;SLC9A3R2;CDH5;ARVCF;MYO1B;KRT18;EPCAM;CDH1;BAG3;CALD1;CDH10;MICALL1;FSCN1;FLNA;CTNNB1;PKP1;TAGLN2;SFN;FXYD5;PDLIM5;PHLDB2;DBN1
Reactome_2022.28	Stimuli-sensing Channels (R-HSA-2672351)	0.00155178	0.0460547	21.5937	RYR1;ANO1;TTYH2;TRPA1;TRPV4;ANO6;TRPM5;SGK1;UNC79;ASIC1
MSigDB_Hallmark_2020.9	Apoptosis	0.000809115	0.00395629	20.4396	EGR3;GCH1;GPX3;IFNGR1;SATB1;F2R;EMP1;CLU;RHOB;IL6;KRT18;CTNNB1;BMF;TIMP1
GO_Biological_Process_2023.14	Negative Regulation Of Apoptotic Process (GO:0043066)	0.000120088	0.0191563	19.5994	ITGB1;SCX;CLU;THBS1;EGFR;IGF1R;PRDX5;GRK5;BAG3;FLNA;SFN;WNT1;MAP4K4;EGR3;WFS1;F2R;PLAUR;SERPINB9;NGF;SMAD6;MMP9;NFATC4;IL6;KRT18;PROC;DDAH2;CLCF1;TYRO3;CTNNB1;ANGPTL4;ITGA5;CRLF1
Reactome_2022.29	Signaling By TGFB Family Members (R-HSA-9006936)	0.00175126	0.0490068	19.4363	ITGB1;ITGB3;SERPINE1;LTBP4;LTBP3;INHBA;ITGB6;SMAD6;LTBP1;TGFBR1;FSTL3
MSigDB_Hallmark_2020.10	Inflammatory Response	0.000879176	0.00395629	18.467	CD40;GCH1;CSF1;ITGB3;SERPINE1;LIF;PLAUR;EMP3;SGMS2;INHBA;F3;HRH1;IL6;OLR1;TIMP1;ITGA5
MSigDB_Hallmark_2020.17	Allograft Rejection	0.00237374	0.00628344	14.7646	IL11;CD40;DYRK3;CSF1;IFNGR1;F2R;LIF;INHBA;ETS1;MMP9;EGFR;IL6;FLNA;TIMP1;TLR6
MSigDB_Hallmark_2020.12	Hypoxia	0.00237374	0.00628344	14.7646	SERPINE1;SDC3;PDGFB;PLAUR;FOS;F3;ETS1;EGFR;AKAP12;PRDX5;IL6;COL5A1;PKP1;PLIN2;ANGPTL4
MSigDB_Hallmark_2020.16	Complement	0.00237374	0.00628344	14.7646	DUSP5;NOTCH4;SERPINE1;PDGFB;FN1;PLAUR;LIPA;F3;CLU;IL6;CSRP1;GNB4;OLR1;TIMP1;L3MBTL4
MSigDB_Hallmark_2020.15	Myogenesis	0.00237374	0.00628344	14.7646	RYR1;ITGB1;SPARC;GPX3;SCHIP1;CLU;COL1A1;SMTN;MYL7;ADCY9;SLC6A8;ADAM12;IGFBP7;NCAM1;PDLIM7
MSigDB_Hallmark_2020.14	Estrogen Response Late	0.00237374	0.00628344	14.7646	CHST8;EGR3;CISH;WFS1;ATP2B4;LAMC2;FOS;ASS1;GAL;ACOX2;GJB3;CDH1;CPE;SFN;SGK1
MSigDB_Hallmark_2020.13	Estrogen Response Early	0.00237374	0.00628344	14.7646	EGR3;CISH;MAST4;WFS1;KRT8;ENDOD1;FOS;GAB2;IGF1R;SEC14L2;TUBB2B;ADCY9;KRT18;PODXL;SFN
Reactome_2022.30	Signaling By Receptor Tyrosine Kinases (R-HSA-9006934)	0.00182514	0.0490068	11.8877	ITGB1;NRP1;SPARC;RRAD;ITGB3;PDGFB;ITPR3;LAMC2;THBS1;EGFR;IGF1R;CDH5;GABRQ;PDGFRA;EGR3;ITGA3;ITGA2;FOS;GAB2;NGF;F3;MMP9;MYCN;FES;ADAM12;FOSB;CTNNB1;SGK1;CDK5R2
MSigDB_Hallmark_2020.19	UV Response Up	0.0144729	0.0342779	9.5092	IL6;SLC6A8;GAL;GCH1;RRAD;GPX3;EPCAM;TYRO3;FOSB;FOS;RHOB
GO_Cellular_Component_2023.15	Intracellular Organelle Lumen (GO:0070013)	0.00331382	0.0468354	9.20662	CSTB;SPARC;CSF1;GLDC;LRRK2;SDC3;PDGFB;MSLN;LTBP1;THBS1;EGFR;SYNE2;FSTL3;HPX;PRDX5;EVA1A;SERPINH1;COTL1;GPC2;IGFBP7;QSOX1;TIMP1;APOB;WNT1;ADAMTS7;COL27A1;WFS1;FN1;PLAUR;HOGA1;NGF;F3;MMP9;COL1A1;MMP11;RCAN1;IL6;VCAN;PROC;COL5A1;COL8A2;MNDA;NAT8L
Cluster 11 DEGs
Source and type of gene signature	Term	P-value	Adjusted P-value	Combined score	Genes
GO_Biological_Process_2023.1	Anterior/Posterior Pattern Specification (GO:0009952)	2.07482e-05	0.0181339	130.36	HOXA9;HOXA3;HOXA7;HOXA6;HOXA5;HOXA4
Cluster 12 DEGs
Source and type of gene signature	Term	P-value	Adjusted P-value	Combined score	Genes
Reactome_2022.1	Extracellular Matrix Organization (R-HSA-1474244)	3.25944e-05	0.016395	35.1477	MUSK;TMPRSS6;NRXN1;COL23A1;ITGB2;PDGFA;PCOLCE;MMP10;DCN;ICAM1;ADAMTS16;COMP;BMP4;IBSP;COL6A3;TLL2;JAM2
MSigDB_Hallmark_2020.1	IL-6/JAK/STAT3 Signaling	0.00115154	0.0449102	31.8876	SOCS1;IL1R1;STAT1;IRF1;CXCL1;IL2RG;IRF9
